# Supplementary material for: A new genus of metalmark moths (Lepidoptera, Choreutidae) with Afrotropical and Australasian distribution
Source: Zookeys. 2013 Nov 25;(355):29–47. doi: 10.3897/zookeys.355.6158 (PMC3867188; doi:10.3897/zookeys.355.6158)
Supplement: XML Treatment for Niveas [file zookeys.355.6158-treatment1.xml]

<!DOCTYPE tp:taxon-treatment
  PUBLIC "-//TaxonX//DTD Taxonomic Treatment Publishing DTD v0 20100105//EN" "tax-treatment-NSO.dtd">
<tp:taxon-treatment xmlns:tp="http://www.plazi.org/taxpub"><tp:treatment-meta><mixed-citation publication-type="journal"><person-group><name><surname>Rota</surname><given-names>Jadranka</given-names></name><name><surname>Miller</surname><given-names>Scott E.</given-names></name></person-group><article-title>A new genus of metalmark moths (Lepidoptera, Choreutidae) with Afrotropical and Australasian distribution</article-title><source>Zookeys</source><day>25</day><month>11</month><year>2013</year><volume>2013</volume><issue>355</issue><fpage>29</fpage><lpage>47</lpage><pub-id pub-id-type="doi">10.3897/zookeys.355.6158</pub-id></mixed-citation></tp:treatment-meta><tp:nomenclature><tp:taxon-name>
                            <tp:taxon-name-part taxon-name-part-type="genus">Niveas</tp:taxon-name-part>
                            <object-id xmlns:xlink="http://www.w3.org/1999/xlink" content-type="zoobank" xlink:type="simple">http://zoobank.org/F352952E-0F21-464F-BD1E-278C9A0679C1</object-id>
                            <object-id xmlns:xlink="http://www.w3.org/1999/xlink" xlink:type="simple">http://species-id.net/wiki/Niveas</object-id>
                        </tp:taxon-name><tp:taxon-authority>Rota</tp:taxon-authority><tp:taxon-status xmlns:xlink="http://www.w3.org/1999/xlink" xlink:type="simple">gen. n.</tp:taxon-status><xref ref-type="fig" rid="F1">Figs 1</xref><xref ref-type="fig" rid="F2">–9</xref></tp:nomenclature><tp:treatment-sec sec-type="Type species"><title>Type species.</title><p><italic><tp:taxon-name>Niveas kone</tp:taxon-name></italic>.</p></tp:treatment-sec><tp:treatment-sec sec-type="Material examined"><title>Material examined.</title><p>See <xref ref-type="table" rid="T1">Table 1</xref>.</p></tp:treatment-sec><tp:treatment-sec sec-type="Distribution"><title>Distribution.</title><p>Kenya, Papua New Guinea, Solomon Islands.</p></tp:treatment-sec><tp:treatment-sec sec-type="Diagnosis"><title>Diagnosis.</title><p><italic><tp:taxon-name>Niveas</tp:taxon-name></italic> can be easily distinguished from most genera of choreutids by the wing pattern (<xref ref-type="fig" rid="F1">Figs 1</xref>, <xref ref-type="fig" rid="F1">3</xref>). Superficially, species of <italic><tp:taxon-name>Niveas</tp:taxon-name></italic> are similar to some species of <italic><tp:taxon-name>Anthophila</tp:taxon-name></italic> and <italic><tp:taxon-name>Choreutis</tp:taxon-name></italic>, but there is no known species in either of the latter two genera with a black terminal band enclosing white spots in the forewing as in <italic><tp:taxon-name>Niveas agassizi</tp:taxon-name></italic> and <italic><tp:taxon-name>Niveas kone</tp:taxon-name></italic>. (<xref ref-type="fig" rid="F1">Figs 1</xref>, <xref ref-type="fig" rid="F1">3</xref>). Forewing venation with only four radial branches or with R<sub>4</sub> and R<sub>5</sub> fused in the basal half is also diagnostic for the genus. Female genitalia with paired concave sclerotizations on A7 sternite are also unique to <italic><tp:taxon-name>Niveas</tp:taxon-name></italic>.</p></tp:treatment-sec><tp:treatment-sec sec-type="Description"><title>Description.</title><p><italic>Head</italic>. Labial palpi with projecting ventral scale tufts (<xref ref-type="fig" rid="F1">Figs 2</xref>, <xref ref-type="fig" rid="F1">4</xref>). <italic>Wings</italic>. Forewing veins R four-branched in <italic><tp:taxon-name>Niveas kone</tp:taxon-name></italic> (<xref ref-type="fig" rid="F2">Fig. 5</xref>), five-branched in <italic><tp:taxon-name>Niveas agassizi</tp:taxon-name></italic> (<xref ref-type="fig" rid="F2">Fig. 6</xref>), with R<sub>4</sub> an R<sub>5</sub> fused in basal 3/5; CuP present at termen for 1/3 to 1/5 wing length, extending as fold further towards base. Hindwing ten-veined, with M<sub>2</sub> in close proximity to the basally fused M<sub>3</sub> and CuA<sub>1</sub> (<italic><tp:taxon-name>Niveas agassizi</tp:taxon-name></italic>) or nine-veined, apparently with M<sub>3</sub> and CuA<sub>1</sub> completely fused into a single vein (<xref ref-type="fig" rid="F2">Figs 5</xref>, <xref ref-type="fig" rid="F2">6</xref>). <italic>Male genitalia</italic>. Tegumen rounded on top, tuba analis extending beyond tegumen; vinculum as inverted trapezoid ventrally emarginate; valva with costal margin straight, ventral margin rounded, ending with a horn-like projection; phallus twice as long as valva (<xref ref-type="fig" rid="F2">Fig. 7</xref>). <italic>Female genitalia</italic>. Apophyses anteriores slightly longer than posteriores; ostium bursae on A7 with a more or less strongly sclerotized antrum; ductus bursae straight, not coiled, with strong lateral sclerotizations; corpus bursae as a single sac (<italic><tp:taxon-name>Niveas agassizi</tp:taxon-name></italic>) or divided into two sacs (<italic><tp:taxon-name>Niveas kone</tp:taxon-name></italic>) with one or more signa. A7 sternite with paired, somewhat rounded, concave sclerotizations proximally, clearly visible in <italic><tp:taxon-name>Niveas kone</tp:taxon-name></italic> (<xref ref-type="fig" rid="F2">Fig. 8</xref>), and slightly less so in <italic><tp:taxon-name>Niveas agassizi</tp:taxon-name></italic> (<xref ref-type="fig" rid="F2">Fig. 9</xref>).</p><fig id="F2" position="float" orientation="portrait"><label>Figures 5–9.</label><caption><p><italic><tp:taxon-name>Niveas kone</tp:taxon-name></italic>: <bold>5</bold> Wing venation <bold>7</bold> Male genitalia <bold>8</bold> Female genitalia. <italic><tp:taxon-name>Niveas agassizi</tp:taxon-name></italic>: <bold>6</bold> Wing venation <bold>9</bold> Female genitalia. (In Figs 8 and 9 arrows point at the A7 sternite sclerotizations, and triangles point at the lateral sclerotizations on the ductus bursae.)</p></caption><graphic xmlns:xlink="http://www.w3.org/1999/xlink" xlink:href="ZooKeys-355-029-g002.jpg" position="float" orientation="portrait" xlink:type="simple"/></fig></tp:treatment-sec><tp:treatment-sec sec-type="Host plants"><title>Host plants.</title><p>Genus <italic><tp:taxon-name>Ficus</tp:taxon-name></italic> (<tp:taxon-name>Moraceae</tp:taxon-name>).</p></tp:treatment-sec><tp:treatment-sec sec-type="Etymology"><title>Etymology.</title><p>The generic name is derived from Latin <italic>niveum</italic>, meaning snowy, in reference to speckles of white-tipped scales in the wings of the type species; it is not treated as a Latin word and is feminine in gender.</p></tp:treatment-sec><tp:treatment-sec><!--Section generated to contain objects referenced in tp:taxon-treatment.--><fig id="F1" position="float" orientation="portrait"><label>Figures 1–4.</label><caption><p><italic><tp:taxon-name>Niveas kone</tp:taxon-name></italic>: <bold>1</bold> Habitus <bold>2</bold> Head. <italic><tp:taxon-name>Niveas agassizi</tp:taxon-name></italic>: <bold>3</bold> Habitus <bold>4</bold> Head. (In Figs 1 and 3 arrows point at the terminal black band enclosing white spots.)</p></caption><graphic xmlns:xlink="http://www.w3.org/1999/xlink" xlink:href="ZooKeys-355-029-g001.jpg" position="float" orientation="portrait" xlink:type="simple"/></fig><table-wrap id="T1" position="float" orientation="portrait"><label>Table 1.</label><caption><p>Material examined.</p></caption><table><tbody><tr><th rowspan="1" colspan="1">Species</th><th rowspan="1" colspan="1">Type</th><th rowspan="1" colspan="1">Country</th><th rowspan="1" colspan="1">Province</th><th rowspan="1" colspan="1">Locality</th><th rowspan="1" colspan="1">Date</th><th rowspan="1" colspan="1">Collector</th><th rowspan="1" colspan="1">ID number</th><th rowspan="1" colspan="1">Host plant</th><th rowspan="1" colspan="1">Slide number</th><th rowspan="1" colspan="1">GenBank</th></tr><tr><td rowspan="1" colspan="1"><italic><tp:taxon-name>Niveas kone</tp:taxon-name></italic></td><td rowspan="1" colspan="1">Paratype</td><td rowspan="1" colspan="1">PNG</td><td rowspan="1" colspan="1">Madang</td><td rowspan="1" colspan="1">Baitabag Vill.</td><td rowspan="1" colspan="1">04/09/95</td><td rowspan="1" colspan="1">BRC</td><td rowspan="1" colspan="1">USNM ENT 730507</td><td rowspan="1" colspan="1"><italic><tp:taxon-name>Ficus nodosa</tp:taxon-name></italic></td><td rowspan="1" colspan="1"/><td rowspan="1" colspan="1"/></tr><tr><td rowspan="1" colspan="1"><italic><tp:taxon-name>Niveas kone</tp:taxon-name></italic></td><td rowspan="1" colspan="1">Paratype</td><td rowspan="1" colspan="1">PNG</td><td rowspan="1" colspan="1">Madang</td><td rowspan="1" colspan="1">Baitabag Vill.</td><td rowspan="1" colspan="1">08/30/95</td><td rowspan="1" colspan="1">BRC</td><td rowspan="1" colspan="1">USNM ENT 730558</td><td rowspan="1" colspan="1"><italic><tp:taxon-name>Ficus nodosa</tp:taxon-name></italic></td><td rowspan="1" colspan="1"/><td rowspan="1" colspan="1"/></tr><tr><td rowspan="1" colspan="1"><italic><tp:taxon-name>Niveas kone</tp:taxon-name></italic></td><td rowspan="1" colspan="1">Paratype</td><td rowspan="1" colspan="1">PNG</td><td rowspan="1" colspan="1">Madang</td><td rowspan="1" colspan="1">Baitabag Vill.</td><td rowspan="1" colspan="1">08/30/95</td><td rowspan="1" colspan="1">BRC</td><td rowspan="1" colspan="1">USNM ENT 730572</td><td rowspan="1" colspan="1"><italic><tp:taxon-name>Ficus nodosa</tp:taxon-name></italic></td><td rowspan="1" colspan="1"/><td rowspan="1" colspan="1"><ext-link xmlns:xlink="http://www.w3.org/1999/xlink" ext-link-type="uri" xlink:href="http://www.ncbi.nlm.nih.gov/nuccore/HQ946542" xlink:type="simple">HQ946542</ext-link></td></tr><tr><td rowspan="1" colspan="1"><italic><tp:taxon-name>Niveas kone</tp:taxon-name></italic></td><td rowspan="1" colspan="1">Paratype</td><td rowspan="1" colspan="1">PNG</td><td rowspan="1" colspan="1">Madang</td><td rowspan="1" colspan="1">Baitabag Vill.</td><td rowspan="1" colspan="1">06/16/95</td><td rowspan="1" colspan="1">BRC</td><td rowspan="1" colspan="1">USNM ENT 730508</td><td rowspan="1" colspan="1"><italic><tp:taxon-name>Ficus variegata</tp:taxon-name></italic></td><td rowspan="1" colspan="1"/><td rowspan="1" colspan="1"/></tr><tr><td rowspan="1" colspan="1"><italic><tp:taxon-name>Niveas kone</tp:taxon-name></italic></td><td rowspan="1" colspan="1">Paratype</td><td rowspan="1" colspan="1">PNG</td><td rowspan="1" colspan="1">Madang</td><td rowspan="1" colspan="1">Baitabag Vill.</td><td rowspan="1" colspan="1">03/19/96</td><td rowspan="1" colspan="1">BRC</td><td rowspan="1" colspan="1">USNM ENT 730513</td><td rowspan="1" colspan="1"><italic><tp:taxon-name>Ficus variegata</tp:taxon-name></italic></td><td rowspan="1" colspan="1"/><td rowspan="1" colspan="1"><ext-link xmlns:xlink="http://www.w3.org/1999/xlink" ext-link-type="uri" xlink:href="http://www.ncbi.nlm.nih.gov/nuccore/HQ946551" xlink:type="simple">HQ946551</ext-link></td></tr><tr><td rowspan="1" colspan="1"><italic><tp:taxon-name>Niveas kone</tp:taxon-name></italic></td><td rowspan="1" colspan="1">Paratype</td><td rowspan="1" colspan="1">PNG</td><td rowspan="1" colspan="1">Madang</td><td rowspan="1" colspan="1">Baitabag Vill.</td><td rowspan="1" colspan="1">04/09/95</td><td rowspan="1" colspan="1">BRC</td><td rowspan="1" colspan="1">USNM ENT 730529</td><td rowspan="1" colspan="1"><italic><tp:taxon-name>Ficus variegata</tp:taxon-name></italic></td><td rowspan="1" colspan="1"/><td rowspan="1" colspan="1"><ext-link xmlns:xlink="http://www.w3.org/1999/xlink" ext-link-type="uri" xlink:href="http://www.ncbi.nlm.nih.gov/nuccore/KF714836" xlink:type="simple">KF714836</ext-link></td></tr><tr><td rowspan="1" colspan="1"><italic><tp:taxon-name>Niveas kone</tp:taxon-name></italic></td><td rowspan="1" colspan="1">Paratype</td><td rowspan="1" colspan="1">PNG</td><td rowspan="1" colspan="1">Madang</td><td rowspan="1" colspan="1">Baitabag Vill.</td><td rowspan="1" colspan="1">03/19/96</td><td rowspan="1" colspan="1">BRC</td><td rowspan="1" colspan="1">USNM ENT 730543</td><td rowspan="1" colspan="1"><italic><tp:taxon-name>Ficus variegata</tp:taxon-name></italic></td><td rowspan="1" colspan="1"/><td rowspan="1" colspan="1"/></tr><tr><td rowspan="1" colspan="1"><italic><tp:taxon-name>Niveas kone</tp:taxon-name></italic></td><td rowspan="1" colspan="1">Paratype</td><td rowspan="1" colspan="1">PNG</td><td rowspan="1" colspan="1">Madang</td><td rowspan="1" colspan="1">Baitabag Vill.</td><td rowspan="1" colspan="1">03/19/96</td><td rowspan="1" colspan="1">BRC</td><td rowspan="1" colspan="1">USNM ENT 730551</td><td rowspan="1" colspan="1"><italic><tp:taxon-name>Ficus variegata</tp:taxon-name></italic></td><td rowspan="1" colspan="1"/><td rowspan="1" colspan="1"/></tr><tr><td rowspan="1" colspan="1"><italic><tp:taxon-name>Niveas kone</tp:taxon-name></italic></td><td rowspan="1" colspan="1">Paratype</td><td rowspan="1" colspan="1">PNG</td><td rowspan="1" colspan="1">Madang</td><td rowspan="1" colspan="1">Kamba (Mis)</td><td rowspan="1" colspan="1">10/20/95</td><td rowspan="1" colspan="1">BRC</td><td rowspan="1" colspan="1">USNM ENT 730576</td><td rowspan="1" colspan="1"><italic><tp:taxon-name>Ficus variegata</tp:taxon-name></italic></td><td rowspan="1" colspan="1"/><td rowspan="1" colspan="1"><ext-link xmlns:xlink="http://www.w3.org/1999/xlink" ext-link-type="uri" xlink:href="http://www.ncbi.nlm.nih.gov/nuccore/HQ946555" xlink:type="simple">HQ946555</ext-link></td></tr><tr><td rowspan="1" colspan="1"><italic><tp:taxon-name>Niveas kone</tp:taxon-name></italic></td><td rowspan="1" colspan="1">Paratype</td><td rowspan="1" colspan="1">PNG</td><td rowspan="1" colspan="1">Madang</td><td rowspan="1" colspan="1">Malapau (Riwo)</td><td rowspan="1" colspan="1">03/20/95</td><td rowspan="1" colspan="1">BRC</td><td rowspan="1" colspan="1">USNM ENT 730498</td><td rowspan="1" colspan="1"><italic><tp:taxon-name>Ficus variegata</tp:taxon-name></italic></td><td rowspan="1" colspan="1"/><td rowspan="1" colspan="1"><ext-link xmlns:xlink="http://www.w3.org/1999/xlink" ext-link-type="uri" xlink:href="http://www.ncbi.nlm.nih.gov/nuccore/HQ946554" xlink:type="simple">HQ946554</ext-link></td></tr><tr><td rowspan="1" colspan="1"><italic><tp:taxon-name>Niveas kone</tp:taxon-name></italic></td><td rowspan="1" colspan="1">Paratype</td><td rowspan="1" colspan="1">PNG</td><td rowspan="1" colspan="1">Madang</td><td rowspan="1" colspan="1">Malapau (Riwo)</td><td rowspan="1" colspan="1">03/20/95</td><td rowspan="1" colspan="1">BRC</td><td rowspan="1" colspan="1">USNM ENT 730519</td><td rowspan="1" colspan="1"><italic><tp:taxon-name>Ficus variegata</tp:taxon-name></italic></td><td rowspan="1" colspan="1"/><td rowspan="1" colspan="1"><ext-link xmlns:xlink="http://www.w3.org/1999/xlink" ext-link-type="uri" xlink:href="http://www.ncbi.nlm.nih.gov/nuccore/HQ946553" xlink:type="simple">HQ946553</ext-link></td></tr><tr><td rowspan="1" colspan="1"><italic><tp:taxon-name>Niveas kone</tp:taxon-name></italic></td><td rowspan="1" colspan="1">Paratype</td><td rowspan="1" colspan="1">PNG</td><td rowspan="1" colspan="1">Madang</td><td rowspan="1" colspan="1">Malapau (Riwo)</td><td rowspan="1" colspan="1">03/20/95</td><td rowspan="1" colspan="1">BRC</td><td rowspan="1" colspan="1">USNM ENT 730535</td><td rowspan="1" colspan="1"><italic><tp:taxon-name>Ficus variegata</tp:taxon-name></italic></td><td rowspan="1" colspan="1"/><td rowspan="1" colspan="1"><ext-link xmlns:xlink="http://www.w3.org/1999/xlink" ext-link-type="uri" xlink:href="http://www.ncbi.nlm.nih.gov/nuccore/HQ946552" xlink:type="simple">HQ946552</ext-link></td></tr><tr><td rowspan="1" colspan="1"><italic><tp:taxon-name>Niveas kone</tp:taxon-name></italic></td><td rowspan="1" colspan="1">Paratype</td><td rowspan="1" colspan="1">PNG</td><td rowspan="1" colspan="1">Madang</td><td rowspan="1" colspan="1">Mililat (Riwo)</td><td rowspan="1" colspan="1">05/22/95</td><td rowspan="1" colspan="1">BRC</td><td rowspan="1" colspan="1">USNM ENT 730604</td><td rowspan="1" colspan="1"><italic><tp:taxon-name>Ficus nodosa</tp:taxon-name></italic></td><td rowspan="1" colspan="1"/><td rowspan="1" colspan="1"><ext-link xmlns:xlink="http://www.w3.org/1999/xlink" ext-link-type="uri" xlink:href="http://www.ncbi.nlm.nih.gov/nuccore/HQ946544" xlink:type="simple">HQ946544</ext-link></td></tr><tr><td rowspan="1" colspan="1"><italic><tp:taxon-name>Niveas kone</tp:taxon-name></italic></td><td rowspan="1" colspan="1">Paratype</td><td rowspan="1" colspan="1">PNG</td><td rowspan="1" colspan="1">Madang</td><td rowspan="1" colspan="1">Mis Vill.</td><td rowspan="1" colspan="1">03/20/96</td><td rowspan="1" colspan="1">BRC</td><td rowspan="1" colspan="1">USNM ENT 730528</td><td rowspan="1" colspan="1"><italic><tp:taxon-name>Ficus nodosa</tp:taxon-name></italic></td><td rowspan="1" colspan="1"/><td rowspan="1" colspan="1"><ext-link xmlns:xlink="http://www.w3.org/1999/xlink" ext-link-type="uri" xlink:href="http://www.ncbi.nlm.nih.gov/nuccore/HQ946543" xlink:type="simple">HQ946543</ext-link></td></tr><tr><td rowspan="1" colspan="1"><italic><tp:taxon-name>Niveas kone</tp:taxon-name></italic></td><td rowspan="1" colspan="1">Paratype</td><td rowspan="1" colspan="1">PNG</td><td rowspan="1" colspan="1">Madang</td><td rowspan="1" colspan="1">Ohu Vill.</td><td rowspan="1" colspan="1">04/09/95</td><td rowspan="1" colspan="1">BRC</td><td rowspan="1" colspan="1">USNM ENT 730560</td><td rowspan="1" colspan="1"><italic><tp:taxon-name>Ficus botryocarpa</tp:taxon-name></italic></td><td rowspan="1" colspan="1"/><td rowspan="1" colspan="1"><ext-link xmlns:xlink="http://www.w3.org/1999/xlink" ext-link-type="uri" xlink:href="http://www.ncbi.nlm.nih.gov/nuccore/HQ946538" xlink:type="simple">HQ946538</ext-link></td></tr><tr><td rowspan="1" colspan="1"><italic><tp:taxon-name>Niveas kone</tp:taxon-name></italic></td><td rowspan="1" colspan="1">Paratype</td><td rowspan="1" colspan="1">PNG</td><td rowspan="1" colspan="1">Madang</td><td rowspan="1" colspan="1">Ohu Vill.</td><td rowspan="1" colspan="1">05/09/95</td><td rowspan="1" colspan="1">BRC</td><td rowspan="1" colspan="1">USNM ENT 730602</td><td rowspan="1" colspan="1"><italic><tp:taxon-name>Ficus botryocarpa</tp:taxon-name></italic></td><td rowspan="1" colspan="1"/><td rowspan="1" colspan="1"><ext-link xmlns:xlink="http://www.w3.org/1999/xlink" ext-link-type="uri" xlink:href="http://www.ncbi.nlm.nih.gov/nuccore/HQ946539" xlink:type="simple">HQ946539</ext-link></td></tr><tr><td rowspan="1" colspan="1"><italic><tp:taxon-name>Niveas kone</tp:taxon-name></italic></td><td rowspan="1" colspan="1">Paratype</td><td rowspan="1" colspan="1">PNG</td><td rowspan="1" colspan="1">Madang</td><td rowspan="1" colspan="1">Ohu Vill.</td><td rowspan="1" colspan="1">12/01/96</td><td rowspan="1" colspan="1">BRC</td><td rowspan="1" colspan="1">USNM ENT 730542</td><td rowspan="1" colspan="1"><italic><tp:taxon-name>Ficus phaeosyce</tp:taxon-name></italic></td><td rowspan="1" colspan="1"/><td rowspan="1" colspan="1"><ext-link xmlns:xlink="http://www.w3.org/1999/xlink" ext-link-type="uri" xlink:href="http://www.ncbi.nlm.nih.gov/nuccore/KF714835" xlink:type="simple">KF714835</ext-link></td></tr><tr><td rowspan="1" colspan="1"><italic><tp:taxon-name>Niveas kone</tp:taxon-name></italic></td><td rowspan="1" colspan="1">Paratype</td><td rowspan="1" colspan="1">PNG</td><td rowspan="1" colspan="1">Madang</td><td rowspan="1" colspan="1">Ohu Vill.</td><td rowspan="1" colspan="1">12/02/94</td><td rowspan="1" colspan="1">BRC</td><td rowspan="1" colspan="1">USNM ENT 730502</td><td rowspan="1" colspan="1"><italic><tp:taxon-name>Ficus pungens</tp:taxon-name></italic></td><td rowspan="1" colspan="1"/><td rowspan="1" colspan="1"><ext-link xmlns:xlink="http://www.w3.org/1999/xlink" ext-link-type="uri" xlink:href="http://www.ncbi.nlm.nih.gov/nuccore/HQ946546" xlink:type="simple">HQ946546</ext-link></td></tr><tr><td rowspan="1" colspan="1"><italic><tp:taxon-name>Niveas kone</tp:taxon-name></italic></td><td rowspan="1" colspan="1">Paratype</td><td rowspan="1" colspan="1">PNG</td><td rowspan="1" colspan="1">Madang</td><td rowspan="1" colspan="1">Ohu Vill.</td><td rowspan="1" colspan="1">12/09/95</td><td rowspan="1" colspan="1">BRC</td><td rowspan="1" colspan="1">USNM ENT 730518</td><td rowspan="1" colspan="1"><italic><tp:taxon-name>Ficus variegata</tp:taxon-name></italic></td><td rowspan="1" colspan="1">female genitalia 92352</td><td rowspan="1" colspan="1"><ext-link xmlns:xlink="http://www.w3.org/1999/xlink" ext-link-type="uri" xlink:href="http://www.ncbi.nlm.nih.gov/nuccore/HQ946549" xlink:type="simple">HQ946549</ext-link></td></tr><tr><td rowspan="1" colspan="1"><italic><tp:taxon-name>Niveas kone</tp:taxon-name></italic></td><td rowspan="1" colspan="1">Paratype</td><td rowspan="1" colspan="1">PNG</td><td rowspan="1" colspan="1">Madang</td><td rowspan="1" colspan="1">Ohu Vill.</td><td rowspan="1" colspan="1">03/16/95</td><td rowspan="1" colspan="1">BRC</td><td rowspan="1" colspan="1">USNM ENT 730509</td><td rowspan="1" colspan="1"><italic><tp:taxon-name>Ficus variegata</tp:taxon-name></italic></td><td rowspan="1" colspan="1">male genitalia 92355</td><td rowspan="1" colspan="1"><ext-link xmlns:xlink="http://www.w3.org/1999/xlink" ext-link-type="uri" xlink:href="http://www.ncbi.nlm.nih.gov/nuccore/HQ946550" xlink:type="simple">HQ946550</ext-link></td></tr><tr><td rowspan="1" colspan="1"><italic><tp:taxon-name>Niveas kone</tp:taxon-name></italic></td><td rowspan="1" colspan="1">Paratype</td><td rowspan="1" colspan="1">PNG</td><td rowspan="1" colspan="1">Madang</td><td rowspan="1" colspan="1">Ohu Vill.</td><td rowspan="1" colspan="1">03/16/95</td><td rowspan="1" colspan="1">BRC</td><td rowspan="1" colspan="1">USNM ENT 730492</td><td rowspan="1" colspan="1"><italic><tp:taxon-name>Ficus variegata</tp:taxon-name></italic></td><td rowspan="1" colspan="1"/><td rowspan="1" colspan="1"/></tr><tr><td rowspan="1" colspan="1"><italic><tp:taxon-name>Niveas kone</tp:taxon-name></italic></td><td rowspan="1" colspan="1">Paratype</td><td rowspan="1" colspan="1">PNG</td><td rowspan="1" colspan="1">Madang</td><td rowspan="1" colspan="1">Ohu Vill.</td><td rowspan="1" colspan="1">03/25/96</td><td rowspan="1" colspan="1">BRC</td><td rowspan="1" colspan="1">USNM ENT 730493</td><td rowspan="1" colspan="1"><italic><tp:taxon-name>Ficus variegata</tp:taxon-name></italic></td><td rowspan="1" colspan="1"/><td rowspan="1" colspan="1"/></tr><tr><td rowspan="1" colspan="1"><italic><tp:taxon-name>Niveas kone</tp:taxon-name></italic></td><td rowspan="1" colspan="1">Paratype</td><td rowspan="1" colspan="1">PNG</td><td rowspan="1" colspan="1">Madang</td><td rowspan="1" colspan="1">Ohu Vill.</td><td rowspan="1" colspan="1">05/09/95</td><td rowspan="1" colspan="1">BRC</td><td rowspan="1" colspan="1">USNM ENT 730500</td><td rowspan="1" colspan="1"><italic><tp:taxon-name>Ficus variegata</tp:taxon-name></italic></td><td rowspan="1" colspan="1"/><td rowspan="1" colspan="1"/></tr><tr><td rowspan="1" colspan="1"><italic><tp:taxon-name>Niveas kone</tp:taxon-name></italic></td><td rowspan="1" colspan="1">Paratype</td><td rowspan="1" colspan="1">PNG</td><td rowspan="1" colspan="1">Madang</td><td rowspan="1" colspan="1">Ohu Vill.</td><td rowspan="1" colspan="1">03/22/95</td><td rowspan="1" colspan="1">BRC</td><td rowspan="1" colspan="1">USNM ENT 730504</td><td rowspan="1" colspan="1"><italic><tp:taxon-name>Ficus variegata</tp:taxon-name></italic></td><td rowspan="1" colspan="1"/><td rowspan="1" colspan="1"/></tr><tr><td rowspan="1" colspan="1"><italic><tp:taxon-name>Niveas kone</tp:taxon-name></italic></td><td rowspan="1" colspan="1">Paratype</td><td rowspan="1" colspan="1">PNG</td><td rowspan="1" colspan="1">Madang</td><td rowspan="1" colspan="1">Ohu Vill.</td><td rowspan="1" colspan="1">12/13/94</td><td rowspan="1" colspan="1">BRC</td><td rowspan="1" colspan="1">USNM ENT 730510</td><td rowspan="1" colspan="1"><italic><tp:taxon-name>Ficus variegata</tp:taxon-name></italic></td><td rowspan="1" colspan="1"/><td rowspan="1" colspan="1"/></tr><tr><td rowspan="1" colspan="1"><italic><tp:taxon-name>Niveas kone</tp:taxon-name></italic></td><td rowspan="1" colspan="1">Holotype</td><td rowspan="1" colspan="1">PNG</td><td rowspan="1" colspan="1">Madang</td><td rowspan="1" colspan="1">Ohu Vill.</td><td rowspan="1" colspan="1">03/13/95</td><td rowspan="1" colspan="1">BRC</td><td rowspan="1" colspan="1">USNM ENT 730516</td><td rowspan="1" colspan="1"><italic><tp:taxon-name>Ficus variegata</tp:taxon-name></italic></td><td rowspan="1" colspan="1"/><td rowspan="1" colspan="1"><ext-link xmlns:xlink="http://www.w3.org/1999/xlink" ext-link-type="uri" xlink:href="http://www.ncbi.nlm.nih.gov/nuccore/HQ946548" xlink:type="simple">HQ946548</ext-link></td></tr><tr><td rowspan="1" colspan="1"><italic><tp:taxon-name>Niveas kone</tp:taxon-name></italic></td><td rowspan="1" colspan="1">Paratype</td><td rowspan="1" colspan="1">PNG</td><td rowspan="1" colspan="1">Madang</td><td rowspan="1" colspan="1">Ohu Vill.</td><td rowspan="1" colspan="1">08/09/95</td><td rowspan="1" colspan="1">BRC</td><td rowspan="1" colspan="1">USNM ENT 730517</td><td rowspan="1" colspan="1"><italic><tp:taxon-name>Ficus variegata</tp:taxon-name></italic></td><td rowspan="1" colspan="1"/><td rowspan="1" colspan="1"/></tr><tr><td rowspan="1" colspan="1"><italic><tp:taxon-name>Niveas kone</tp:taxon-name></italic></td><td rowspan="1" colspan="1">Paratype</td><td rowspan="1" colspan="1">PNG</td><td rowspan="1" colspan="1">Madang</td><td rowspan="1" colspan="1">Ohu Vill.</td><td rowspan="1" colspan="1">03/16/95</td><td rowspan="1" colspan="1">BRC</td><td rowspan="1" colspan="1">USNM ENT 730520</td><td rowspan="1" colspan="1"><italic><tp:taxon-name>Ficus variegata</tp:taxon-name></italic></td><td rowspan="1" colspan="1"/><td rowspan="1" colspan="1"/></tr><tr><td rowspan="1" colspan="1"><italic><tp:taxon-name>Niveas kone</tp:taxon-name></italic></td><td rowspan="1" colspan="1">Paratype</td><td rowspan="1" colspan="1">PNG</td><td rowspan="1" colspan="1">Madang</td><td rowspan="1" colspan="1">Ohu Vill.</td><td rowspan="1" colspan="1">05/26/95</td><td rowspan="1" colspan="1">BRC</td><td rowspan="1" colspan="1">USNM ENT 730521</td><td rowspan="1" colspan="1"><italic><tp:taxon-name>Ficus variegata</tp:taxon-name></italic></td><td rowspan="1" colspan="1"/><td rowspan="1" colspan="1"/></tr><tr><td rowspan="1" colspan="1"><italic><tp:taxon-name>Niveas kone</tp:taxon-name></italic></td><td rowspan="1" colspan="1">Paratype</td><td rowspan="1" colspan="1">PNG</td><td rowspan="1" colspan="1">Madang</td><td rowspan="1" colspan="1">Ohu Vill.</td><td rowspan="1" colspan="1">05/09/95</td><td rowspan="1" colspan="1">BRC</td><td rowspan="1" colspan="1">USNM ENT 730522</td><td rowspan="1" colspan="1"><italic><tp:taxon-name>Ficus variegata</tp:taxon-name></italic></td><td rowspan="1" colspan="1"/><td rowspan="1" colspan="1"/></tr><tr><td rowspan="1" colspan="1"><italic><tp:taxon-name>Niveas kone</tp:taxon-name></italic></td><td rowspan="1" colspan="1">Paratype</td><td rowspan="1" colspan="1">PNG</td><td rowspan="1" colspan="1">Madang</td><td rowspan="1" colspan="1">Ohu Vill.</td><td rowspan="1" colspan="1">03/29/95</td><td rowspan="1" colspan="1">BRC</td><td rowspan="1" colspan="1">USNM ENT 730523</td><td rowspan="1" colspan="1"><italic><tp:taxon-name>Ficus variegata</tp:taxon-name></italic></td><td rowspan="1" colspan="1"/><td rowspan="1" colspan="1"/></tr><tr><td rowspan="1" colspan="1"><italic><tp:taxon-name>Niveas kone</tp:taxon-name></italic></td><td rowspan="1" colspan="1">Paratype</td><td rowspan="1" colspan="1">PNG</td><td rowspan="1" colspan="1">Madang</td><td rowspan="1" colspan="1">Ohu Vill.</td><td rowspan="1" colspan="1">06/16/95</td><td rowspan="1" colspan="1">BRC</td><td rowspan="1" colspan="1">USNM ENT 730524</td><td rowspan="1" colspan="1"><italic><tp:taxon-name>Ficus variegata</tp:taxon-name></italic></td><td rowspan="1" colspan="1"/><td rowspan="1" colspan="1"/></tr><tr><td rowspan="1" colspan="1"><italic><tp:taxon-name>Niveas kone</tp:taxon-name></italic></td><td rowspan="1" colspan="1">Paratype</td><td rowspan="1" colspan="1">PNG</td><td rowspan="1" colspan="1">Madang</td><td rowspan="1" colspan="1">Ohu Vill.</td><td rowspan="1" colspan="1">05/11/96</td><td rowspan="1" colspan="1">BRC</td><td rowspan="1" colspan="1">USNM ENT 730525</td><td rowspan="1" colspan="1"><italic><tp:taxon-name>Ficus variegata</tp:taxon-name></italic></td><td rowspan="1" colspan="1"/><td rowspan="1" colspan="1"/></tr><tr><td rowspan="1" colspan="1"><italic><tp:taxon-name>Niveas kone</tp:taxon-name></italic></td><td rowspan="1" colspan="1">Paratype</td><td rowspan="1" colspan="1">PNG</td><td rowspan="1" colspan="1">Madang</td><td rowspan="1" colspan="1">Ohu Vill.</td><td rowspan="1" colspan="1">06/27/95</td><td rowspan="1" colspan="1">BRC</td><td rowspan="1" colspan="1">USNM ENT 730526</td><td rowspan="1" colspan="1"><italic><tp:taxon-name>Ficus variegata</tp:taxon-name></italic></td><td rowspan="1" colspan="1"/><td rowspan="1" colspan="1"/></tr><tr><td rowspan="1" colspan="1"><italic><tp:taxon-name>Niveas kone</tp:taxon-name></italic></td><td rowspan="1" colspan="1">Paratype</td><td rowspan="1" colspan="1">PNG</td><td rowspan="1" colspan="1">Madang</td><td rowspan="1" colspan="1">Ohu Vill.</td><td rowspan="1" colspan="1">06/16/95</td><td rowspan="1" colspan="1">BRC</td><td rowspan="1" colspan="1">USNM ENT 730531</td><td rowspan="1" colspan="1"><italic><tp:taxon-name>Ficus variegata</tp:taxon-name></italic></td><td rowspan="1" colspan="1"/><td rowspan="1" colspan="1"/></tr><tr><td rowspan="1" colspan="1"><italic><tp:taxon-name>Niveas kone</tp:taxon-name></italic></td><td rowspan="1" colspan="1">Paratype</td><td rowspan="1" colspan="1">PNG</td><td rowspan="1" colspan="1">Madang</td><td rowspan="1" colspan="1">Ohu Vill.</td><td rowspan="1" colspan="1">12/13/94</td><td rowspan="1" colspan="1">BRC</td><td rowspan="1" colspan="1">USNM ENT 730533</td><td rowspan="1" colspan="1"><italic><tp:taxon-name>Ficus variegata</tp:taxon-name></italic></td><td rowspan="1" colspan="1"/><td rowspan="1" colspan="1"/></tr><tr><td rowspan="1" colspan="1"><italic><tp:taxon-name>Niveas kone</tp:taxon-name></italic></td><td rowspan="1" colspan="1">Paratype</td><td rowspan="1" colspan="1">PNG</td><td rowspan="1" colspan="1">Madang</td><td rowspan="1" colspan="1">Ohu Vill.</td><td rowspan="1" colspan="1">05/09/95</td><td rowspan="1" colspan="1">BRC</td><td rowspan="1" colspan="1">USNM ENT 730553</td><td rowspan="1" colspan="1"><italic><tp:taxon-name>Ficus variegata</tp:taxon-name></italic></td><td rowspan="1" colspan="1"/><td rowspan="1" colspan="1"/></tr><tr><td rowspan="1" colspan="1"><italic><tp:taxon-name>Niveas kone</tp:taxon-name></italic></td><td rowspan="1" colspan="1">Paratype</td><td rowspan="1" colspan="1">PNG</td><td rowspan="1" colspan="1">Madang</td><td rowspan="1" colspan="1">Ohu Vill.</td><td rowspan="1" colspan="1">12/09/95</td><td rowspan="1" colspan="1">BRC</td><td rowspan="1" colspan="1">USNM ENT 730564</td><td rowspan="1" colspan="1"><italic><tp:taxon-name>Ficus variegata</tp:taxon-name></italic></td><td rowspan="1" colspan="1"/><td rowspan="1" colspan="1"/></tr><tr><td rowspan="1" colspan="1"><italic><tp:taxon-name>Niveas kone</tp:taxon-name></italic></td><td rowspan="1" colspan="1">Paratype</td><td rowspan="1" colspan="1">PNG</td><td rowspan="1" colspan="1">Madang</td><td rowspan="1" colspan="1">Ohu Vill.</td><td rowspan="1" colspan="1">05/09/95</td><td rowspan="1" colspan="1">BRC</td><td rowspan="1" colspan="1">USNM ENT 730588</td><td rowspan="1" colspan="1"><italic><tp:taxon-name>Ficus variegata</tp:taxon-name></italic></td><td rowspan="1" colspan="1"/><td rowspan="1" colspan="1"/></tr><tr><td rowspan="1" colspan="1"><italic><tp:taxon-name>Niveas kone</tp:taxon-name></italic></td><td rowspan="1" colspan="1">Paratype</td><td rowspan="1" colspan="1">PNG</td><td rowspan="1" colspan="1">Madang</td><td rowspan="1" colspan="1">Ohu Vill.</td><td rowspan="1" colspan="1">05/09/95</td><td rowspan="1" colspan="1">BRC</td><td rowspan="1" colspan="1">USNM ENT 730595</td><td rowspan="1" colspan="1"><italic><tp:taxon-name>Ficus variegata</tp:taxon-name></italic></td><td rowspan="1" colspan="1"/><td rowspan="1" colspan="1"/></tr><tr><td rowspan="1" colspan="1"><italic><tp:taxon-name>Niveas kone</tp:taxon-name></italic></td><td rowspan="1" colspan="1">Paratype</td><td rowspan="1" colspan="1">PNG</td><td rowspan="1" colspan="1">Madang</td><td rowspan="1" colspan="1">Ohu Vill.</td><td rowspan="1" colspan="1">09/10/95</td><td rowspan="1" colspan="1">BRC</td><td rowspan="1" colspan="1">USNM ENT 730565</td><td rowspan="1" colspan="1"><italic><tp:taxon-name>Ficus wassa</tp:taxon-name></italic></td><td rowspan="1" colspan="1"/><td rowspan="1" colspan="1"><ext-link xmlns:xlink="http://www.w3.org/1999/xlink" ext-link-type="uri" xlink:href="http://www.ncbi.nlm.nih.gov/nuccore/HQ946545" xlink:type="simple">HQ946545</ext-link></td></tr><tr><td rowspan="1" colspan="1"><italic><tp:taxon-name>Niveas kone</tp:taxon-name></italic></td><td rowspan="1" colspan="1">Paratype</td><td rowspan="1" colspan="1">PNG</td><td rowspan="1" colspan="1">Madang</td><td rowspan="1" colspan="1">Pau Vill.</td><td rowspan="1" colspan="1">12/13/95</td><td rowspan="1" colspan="1">BRC</td><td rowspan="1" colspan="1">USNM ENT 730515</td><td rowspan="1" colspan="1"><italic><tp:taxon-name>Ficus variegata</tp:taxon-name></italic></td><td rowspan="1" colspan="1"/><td rowspan="1" colspan="1"><ext-link xmlns:xlink="http://www.w3.org/1999/xlink" ext-link-type="uri" xlink:href="http://www.ncbi.nlm.nih.gov/nuccore/KF714837" xlink:type="simple">KF714837</ext-link></td></tr><tr><td rowspan="1" colspan="1"><italic><tp:taxon-name>Niveas kone</tp:taxon-name></italic></td><td rowspan="1" colspan="1">Paratype</td><td rowspan="1" colspan="1">PNG</td><td rowspan="1" colspan="1">Madang</td><td rowspan="1" colspan="1">Pau Vill.</td><td rowspan="1" colspan="1">12/13/95</td><td rowspan="1" colspan="1">BRC</td><td rowspan="1" colspan="1">USNM ENT 730547</td><td rowspan="1" colspan="1"><italic><tp:taxon-name>Ficus variegata</tp:taxon-name></italic></td><td rowspan="1" colspan="1"/><td rowspan="1" colspan="1"><ext-link xmlns:xlink="http://www.w3.org/1999/xlink" ext-link-type="uri" xlink:href="http://www.ncbi.nlm.nih.gov/nuccore/KF714833" xlink:type="simple">KF714833</ext-link></td></tr><tr><td rowspan="1" colspan="1"><italic><tp:taxon-name>Niveas kone</tp:taxon-name></italic></td><td rowspan="1" colspan="1">Paratype</td><td rowspan="1" colspan="1">PNG</td><td rowspan="1" colspan="1">Madang</td><td rowspan="1" colspan="1">Reinduk</td><td rowspan="1" colspan="1">03/28/95</td><td rowspan="1" colspan="1">BRC</td><td rowspan="1" colspan="1">USNM ENT 730527</td><td rowspan="1" colspan="1"><italic><tp:taxon-name>Ficus variegata</tp:taxon-name></italic></td><td rowspan="1" colspan="1"/><td rowspan="1" colspan="1"><ext-link xmlns:xlink="http://www.w3.org/1999/xlink" ext-link-type="uri" xlink:href="http://www.ncbi.nlm.nih.gov/nuccore/KF714834" xlink:type="simple">KF714834</ext-link></td></tr><tr><td rowspan="1" colspan="1"><italic><tp:taxon-name>Niveas kone</tp:taxon-name></italic></td><td rowspan="1" colspan="1">Paratype</td><td rowspan="1" colspan="1">PNG</td><td rowspan="1" colspan="1">Madang</td><td rowspan="1" colspan="1">Tab Is</td><td rowspan="1" colspan="1">01/31/95</td><td rowspan="1" colspan="1">BRC</td><td rowspan="1" colspan="1">USNM ENT 730506</td><td rowspan="1" colspan="1"><italic><tp:taxon-name>Ficus nodosa</tp:taxon-name></italic></td><td rowspan="1" colspan="1"/><td rowspan="1" colspan="1"/></tr><tr><td rowspan="1" colspan="1"><italic><tp:taxon-name>Niveas kone</tp:taxon-name></italic></td><td rowspan="1" colspan="1">Paratype</td><td rowspan="1" colspan="1">PNG</td><td rowspan="1" colspan="1">Madang</td><td rowspan="1" colspan="1">Tab Is</td><td rowspan="1" colspan="1">01/31/95</td><td rowspan="1" colspan="1">BRC</td><td rowspan="1" colspan="1">USNM ENT 730514</td><td rowspan="1" colspan="1"><italic><tp:taxon-name>Ficus nodosa</tp:taxon-name></italic></td><td rowspan="1" colspan="1"/><td rowspan="1" colspan="1"><ext-link xmlns:xlink="http://www.w3.org/1999/xlink" ext-link-type="uri" xlink:href="http://www.ncbi.nlm.nih.gov/nuccore/KF714832" xlink:type="simple">KF714832</ext-link></td></tr><tr><td rowspan="1" colspan="1"><italic><tp:taxon-name>Niveas kone</tp:taxon-name></italic></td><td rowspan="1" colspan="1">Paratype</td><td rowspan="1" colspan="1">PNG</td><td rowspan="1" colspan="1">Madang</td><td rowspan="1" colspan="1">Tab Is</td><td rowspan="1" colspan="1">01/31/95</td><td rowspan="1" colspan="1">BRC</td><td rowspan="1" colspan="1">USNM ENT 730532</td><td rowspan="1" colspan="1"><italic><tp:taxon-name>Ficus nodosa</tp:taxon-name></italic></td><td rowspan="1" colspan="1"/><td rowspan="1" colspan="1"><ext-link xmlns:xlink="http://www.w3.org/1999/xlink" ext-link-type="uri" xlink:href="http://www.ncbi.nlm.nih.gov/nuccore/HQ946540" xlink:type="simple">HQ946540</ext-link></td></tr><tr><td rowspan="1" colspan="1"><italic><tp:taxon-name>Niveas kone</tp:taxon-name></italic></td><td rowspan="1" colspan="1">Paratype</td><td rowspan="1" colspan="1">PNG</td><td rowspan="1" colspan="1">Madang</td><td rowspan="1" colspan="1">Tab Is</td><td rowspan="1" colspan="1">01/31/95</td><td rowspan="1" colspan="1">BRC</td><td rowspan="1" colspan="1">USNM ENT 730538</td><td rowspan="1" colspan="1"><italic><tp:taxon-name>Ficus nodosa</tp:taxon-name></italic></td><td rowspan="1" colspan="1"/><td rowspan="1" colspan="1"><ext-link xmlns:xlink="http://www.w3.org/1999/xlink" ext-link-type="uri" xlink:href="http://www.ncbi.nlm.nih.gov/nuccore/HQ946541" xlink:type="simple">HQ946541</ext-link></td></tr><tr><td rowspan="1" colspan="1"><italic><tp:taxon-name>Niveas kone</tp:taxon-name></italic></td><td rowspan="1" colspan="1">Paratype</td><td rowspan="1" colspan="1">PNG</td><td rowspan="1" colspan="1">Madang</td><td rowspan="1" colspan="1">Wanang Vill.</td><td rowspan="1" colspan="1">07/31/07</td><td rowspan="1" colspan="1">BRC</td><td rowspan="1" colspan="1">USNM ENT 660733</td><td rowspan="1" colspan="1"><italic><tp:taxon-name>Ficus variegata</tp:taxon-name></italic></td><td rowspan="1" colspan="1"/><td rowspan="1" colspan="1"/></tr><tr><td rowspan="1" colspan="1"><italic><tp:taxon-name>Niveas kone</tp:taxon-name></italic></td><td rowspan="1" colspan="1">Paratype</td><td rowspan="1" colspan="1">PNG</td><td rowspan="1" colspan="1">Madang</td><td rowspan="1" colspan="1">Wanang Vill.</td><td rowspan="1" colspan="1">11/05/07</td><td rowspan="1" colspan="1">BRC</td><td rowspan="1" colspan="1">USNM ENT 660794</td><td rowspan="1" colspan="1"><italic><tp:taxon-name>Ficus variegata</tp:taxon-name></italic></td><td rowspan="1" colspan="1"/><td rowspan="1" colspan="1"/></tr><tr><td rowspan="1" colspan="1"><italic><tp:taxon-name>Niveas kone</tp:taxon-name></italic></td><td rowspan="1" colspan="1">Paratype</td><td rowspan="1" colspan="1">PNG</td><td rowspan="1" colspan="1">Madang</td><td rowspan="1" colspan="1">Wanang Vill.</td><td rowspan="1" colspan="1">02/21/06</td><td rowspan="1" colspan="1">BRC</td><td rowspan="1" colspan="1">USNM ENT 660722</td><td rowspan="1" colspan="1"><italic>unknown</italic></td><td rowspan="1" colspan="1"/><td rowspan="1" colspan="1"><ext-link xmlns:xlink="http://www.w3.org/1999/xlink" ext-link-type="uri" xlink:href="http://www.ncbi.nlm.nih.gov/nuccore/HQ946547" xlink:type="simple">HQ946547</ext-link></td></tr><tr><td rowspan="1" colspan="1"><italic><tp:taxon-name>Niveas kone</tp:taxon-name></italic></td><td rowspan="1" colspan="1">Paratype</td><td rowspan="1" colspan="1">Solomon Is.</td><td rowspan="1" colspan="1">Guadalcanal</td><td rowspan="1" colspan="1">Roroni, 35 km E of Honiara; 10 m</td><td rowspan="1" colspan="1">05/13/64</td><td rowspan="1" colspan="1">R. Straatman</td><td rowspan="1" colspan="1">unassigned</td><td rowspan="1" colspan="1"><italic>unknown</italic></td><td rowspan="1" colspan="1">wing 137601; female genitalia 137600</td><td rowspan="1" colspan="1"/></tr><tr><td rowspan="1" colspan="1"><italic><tp:taxon-name>Niveas kone</tp:taxon-name></italic></td><td rowspan="1" colspan="1">Paratype</td><td rowspan="1" colspan="1">Solomon Is.</td><td rowspan="1" colspan="1">Guadalcanal</td><td rowspan="1" colspan="1">Roroni, 35 km E of Honiara; 10 m</td><td rowspan="1" colspan="1">05/13/64</td><td rowspan="1" colspan="1">R. Straatman</td><td rowspan="1" colspan="1">unassigned</td><td rowspan="1" colspan="1"><italic>unknown</italic></td><td rowspan="1" colspan="1"/><td rowspan="1" colspan="1"/></tr><tr><td rowspan="1" colspan="1"><italic><tp:taxon-name>Niveas kone</tp:taxon-name></italic></td><td rowspan="1" colspan="1">Paratype</td><td rowspan="1" colspan="1">Solomon Is.</td><td rowspan="1" colspan="1">Guadalcanal</td><td rowspan="1" colspan="1">Nini Ck., 35 km SE of Honiara</td><td rowspan="1" colspan="1">08/05/64</td><td rowspan="1" colspan="1">R. Straatman</td><td rowspan="1" colspan="1">unassigned</td><td rowspan="1" colspan="1"><italic>unknown</italic></td><td rowspan="1" colspan="1"/><td rowspan="1" colspan="1"/></tr><tr><td rowspan="1" colspan="1"><italic><tp:taxon-name>Niveas agassizi</tp:taxon-name></italic></td><td rowspan="1" colspan="1">Paratype</td><td rowspan="1" colspan="1">Kenya</td><td rowspan="1" colspan="1">County of Kwale</td><td rowspan="1" colspan="1">Mwabungu</td><td rowspan="1" colspan="1">08/19/00</td><td rowspan="1" colspan="1">David Agassiz</td><td rowspan="1" colspan="1">USNM ENT 730794</td><td rowspan="1" colspan="1"><italic>unknown</italic></td><td rowspan="1" colspan="1"/><td rowspan="1" colspan="1"><ext-link xmlns:xlink="http://www.w3.org/1999/xlink" ext-link-type="uri" xlink:href="http://www.ncbi.nlm.nih.gov/nuccore/HQ946715" xlink:type="simple">HQ946715</ext-link></td></tr><tr><td rowspan="1" colspan="1"><italic><tp:taxon-name>Niveas agassizi</tp:taxon-name></italic></td><td rowspan="1" colspan="1">Holotype</td><td rowspan="1" colspan="1">Kenya</td><td rowspan="1" colspan="1">County of Kwale</td><td rowspan="1" colspan="1">Mwabungu</td><td rowspan="1" colspan="1">08/19/00</td><td rowspan="1" colspan="1">David Agassiz</td><td rowspan="1" colspan="1">USNM ENT 730793</td><td rowspan="1" colspan="1"><italic>unknown</italic></td><td rowspan="1" colspan="1"/><td rowspan="1" colspan="1"><ext-link xmlns:xlink="http://www.w3.org/1999/xlink" ext-link-type="uri" xlink:href="http://www.ncbi.nlm.nih.gov/nuccore/HQ946716" xlink:type="simple">HQ946716</ext-link></td></tr><tr><td rowspan="1" colspan="1"><italic><tp:taxon-name>Niveas agassizi</tp:taxon-name></italic></td><td rowspan="1" colspan="1">Paratype</td><td rowspan="1" colspan="1">Kenya</td><td rowspan="1" colspan="1">County of Kwale</td><td rowspan="1" colspan="1">Mwabungu</td><td rowspan="1" colspan="1">08/19/00</td><td rowspan="1" colspan="1">David Agassiz</td><td rowspan="1" colspan="1">unassigned</td><td rowspan="1" colspan="1"><italic>unknown</italic></td><td rowspan="1" colspan="1">female genitalia 137597</td><td rowspan="1" colspan="1"/></tr><tr><td rowspan="1" colspan="1"><italic><tp:taxon-name>Niveas agassizi</tp:taxon-name></italic></td><td rowspan="1" colspan="1">Paratype</td><td rowspan="1" colspan="1">Kenya</td><td rowspan="1" colspan="1">County of Kwale</td><td rowspan="1" colspan="1">Mwabungu</td><td rowspan="1" colspan="1">08/19/00</td><td rowspan="1" colspan="1">David Agassiz</td><td rowspan="1" colspan="1">unassigned</td><td rowspan="1" colspan="1"><italic>unknown</italic></td><td rowspan="1" colspan="1">female genitalia JR2013-02</td><td rowspan="1" colspan="1"/></tr><tr><td rowspan="1" colspan="1"><italic><tp:taxon-name>Niveas agassizi</tp:taxon-name></italic></td><td rowspan="1" colspan="1">Paratype</td><td rowspan="1" colspan="1">Kenya</td><td rowspan="1" colspan="1">County of Kwale</td><td rowspan="1" colspan="1">Mwabungu</td><td rowspan="1" colspan="1">08/19/00</td><td rowspan="1" colspan="1">David Agassiz</td><td rowspan="1" colspan="1">unassigned</td><td rowspan="1" colspan="1"><italic>unknown</italic></td><td rowspan="1" colspan="1">wing JR2013-03</td><td rowspan="1" colspan="1"/></tr><tr><td rowspan="1" colspan="1"><italic><tp:taxon-name>Niveas agassizi</tp:taxon-name></italic></td><td rowspan="1" colspan="1">Paratype</td><td rowspan="1" colspan="1">Kenya</td><td rowspan="1" colspan="1">County of Kwale</td><td rowspan="1" colspan="1">Mwabungu</td><td rowspan="1" colspan="1">08/20/00</td><td rowspan="1" colspan="1">David Agassiz</td><td rowspan="1" colspan="1">unassigned</td><td rowspan="1" colspan="1"><italic>unknown</italic></td><td rowspan="1" colspan="1">female genitalia JR2013-01</td><td rowspan="1" colspan="1"/></tr></tbody></table></table-wrap></tp:treatment-sec></tp:taxon-treatment>
