# Supplementary material for: A new genus of metalmark moths (Lepidoptera, Choreutidae) with Afrotropical and Australasian distribution
Source: Zookeys. 2013 Nov 25;(355):29–47. doi: 10.3897/zookeys.355.6158 (PMC3867188; doi:10.3897/zookeys.355.6158)
Supplement: XML Treatment for Niveas kone [file zookeys.355.6158-treatment2.xml]

<!DOCTYPE tp:taxon-treatment
  PUBLIC "-//TaxonX//DTD Taxonomic Treatment Publishing DTD v0 20100105//EN" "tax-treatment-NSO.dtd">
<tp:taxon-treatment xmlns:tp="http://www.plazi.org/taxpub"><tp:treatment-meta><mixed-citation publication-type="journal"><person-group><name><surname>Rota</surname><given-names>Jadranka</given-names></name><name><surname>Miller</surname><given-names>Scott E.</given-names></name></person-group><article-title>A new genus of metalmark moths (Lepidoptera, Choreutidae) with Afrotropical and Australasian distribution</article-title><source>Zookeys</source><day>25</day><month>11</month><year>2013</year><volume>2013</volume><issue>355</issue><fpage>29</fpage><lpage>47</lpage><pub-id pub-id-type="doi">10.3897/zookeys.355.6158</pub-id></mixed-citation></tp:treatment-meta><tp:nomenclature><tp:taxon-name>
                            <tp:taxon-name-part taxon-name-part-type="genus">Niveas</tp:taxon-name-part>
                            <tp:taxon-name-part taxon-name-part-type="species">kone</tp:taxon-name-part>
                            <object-id xmlns:xlink="http://www.w3.org/1999/xlink" content-type="zoobank" xlink:type="simple">http://zoobank.org/9EA367B0-6B92-48FA-8075-D8D0D0BFA566</object-id>
                            <object-id xmlns:xlink="http://www.w3.org/1999/xlink" xlink:type="simple">http://species-id.net/wiki/Niveas_kone</object-id>
                        </tp:taxon-name><tp:taxon-authority>Rota</tp:taxon-authority><tp:taxon-status xmlns:xlink="http://www.w3.org/1999/xlink" xlink:type="simple">sp. n.</tp:taxon-status><xref ref-type="fig" rid="F1">Figs 1</xref><xref ref-type="fig" rid="F1">, 2</xref><xref ref-type="fig" rid="F2">, 5</xref><xref ref-type="fig" rid="F2">, 7</xref><xref ref-type="fig" rid="F2">, 8</xref></tp:nomenclature><tp:treatment-sec sec-type="Material examined"><title>Material examined.</title><p>See <xref ref-type="table" rid="T1">Table 1</xref>.</p></tp:treatment-sec><tp:treatment-sec sec-type="Material deposited"><title>Material deposited.</title><p>The holotype and most paratypes will be retained at USNM, with paratypes distributed to PNG National Agriculture Research Institute (Port Moresby), BMNH, Bishop Museum, Naturalis (Leiden), and CSIRO (Canberra).</p></tp:treatment-sec><tp:treatment-sec sec-type="Distribution"><title>Distribution.</title><p>Papua New Guinea, Solomon Islands.</p></tp:treatment-sec><tp:treatment-sec sec-type="Diagnosis"><title>Diagnosis.</title><p><italic><tp:taxon-name>Niveas kone</tp:taxon-name></italic> can be separated from all other known choreutids based on its wing pattern (<xref ref-type="fig" rid="F1">Fig. 1</xref>). Superficially, it is similar to a few species of <italic><tp:taxon-name>Brenthia</tp:taxon-name></italic> Clemens, 1860 and <italic><tp:taxon-name>Litobrenthia</tp:taxon-name></italic> Diakonoff, 1978 owing to its background color, but it lacks iridescent spots along forewing termen, which are always present in those two genera. Both male and female genitalia are very distinct from those of other choreutids (<xref ref-type="fig" rid="F2">Figs 7</xref>, <xref ref-type="fig" rid="F2">8</xref>).</p></tp:treatment-sec><tp:treatment-sec sec-type="Description"><title>Description.</title><p><italic>Head</italic>. <xref ref-type="fig" rid="F1">Fig. 2</xref>. <italic>Wings</italic>. Fore- and hindwing with brown background color, speckled with white-tipped scales in an irregular pattern; a distinct black band along termen of both wings within which are more or less equidistant white spots (<xref ref-type="fig" rid="F1">Fig. 1</xref>). <italic>Male genitalia</italic>. As for the genus (<xref ref-type="fig" rid="F2">Fig. 7</xref>). <italic>Female genitalia</italic>. Corpus bursae split into two sacs; one sac with a V-shaped signum, the other with two round signa (<xref ref-type="fig" rid="F2">Fig. 8</xref>). <italic>Immature stages</italic>. <xref ref-type="fig" rid="F5">Fig. 12</xref>. See a brief note in text.</p></tp:treatment-sec><tp:treatment-sec sec-type="Host plants"><title>Host plants.</title><p><italic><tp:taxon-name>Ficus botryocarpa</tp:taxon-name></italic> Miq., <italic><tp:taxon-name>Ficus nodosa</tp:taxon-name></italic> Teijsm. &amp; Binn., <italic><tp:taxon-name>Ficus phaeosyce</tp:taxon-name></italic> K. Schum. &amp; Lauterb., <italic><tp:taxon-name>Ficus pungens</tp:taxon-name></italic> Reinw. ex Blume, <italic><tp:taxon-name>Ficus variegata</tp:taxon-name></italic> Blume, and <italic><tp:taxon-name>Ficus wassa</tp:taxon-name></italic> Roxb. (<tp:taxon-name>Moraceae</tp:taxon-name>).</p></tp:treatment-sec><tp:treatment-sec sec-type="Etymology"><title>Etymology.</title><p>The species is named after the Finnish Kone Foundation (Koneen Säätiö) in appreciation of their funding of this work. The name is a noun in apposition.</p></tp:treatment-sec><tp:treatment-sec><!--Section generated to contain objects referenced in tp:taxon-treatment.--><fig id="F1" position="float" orientation="portrait"><label>Figures 1–4.</label><caption><p><italic><tp:taxon-name>Niveas kone</tp:taxon-name></italic>: <bold>1</bold> Habitus <bold>2</bold> Head. <italic><tp:taxon-name>Niveas agassizi</tp:taxon-name></italic>: <bold>3</bold> Habitus <bold>4</bold> Head. (In Figs 1 and 3 arrows point at the terminal black band enclosing white spots.)</p></caption><graphic xmlns:xlink="http://www.w3.org/1999/xlink" xlink:href="ZooKeys-355-029-g001.jpg" position="float" orientation="portrait" xlink:type="simple"/></fig><fig id="F2" position="float" orientation="portrait"><label>Figures 5–9.</label><caption><p><italic><tp:taxon-name>Niveas kone</tp:taxon-name></italic>: <bold>5</bold> Wing venation <bold>7</bold> Male genitalia <bold>8</bold> Female genitalia. <italic><tp:taxon-name>Niveas agassizi</tp:taxon-name></italic>: <bold>6</bold> Wing venation <bold>9</bold> Female genitalia. (In Figs 8 and 9 arrows point at the A7 sternite sclerotizations, and triangles point at the lateral sclerotizations on the ductus bursae.)</p></caption><graphic xmlns:xlink="http://www.w3.org/1999/xlink" xlink:href="ZooKeys-355-029-g002.jpg" position="float" orientation="portrait" xlink:type="simple"/></fig><table-wrap id="T1" position="float" orientation="portrait"><label>Table 1.</label><caption><p>Material examined.</p></caption><table><tbody><tr><th rowspan="1" colspan="1">Species</th><th rowspan="1" colspan="1">Type</th><th rowspan="1" colspan="1">Country</th><th rowspan="1" colspan="1">Province</th><th rowspan="1" colspan="1">Locality</th><th rowspan="1" colspan="1">Date</th><th rowspan="1" colspan="1">Collector</th><th rowspan="1" colspan="1">ID number</th><th rowspan="1" colspan="1">Host plant</th><th rowspan="1" colspan="1">Slide number</th><th rowspan="1" colspan="1">GenBank</th></tr><tr><td rowspan="1" colspan="1"><italic><tp:taxon-name>Niveas kone</tp:taxon-name></italic></td><td rowspan="1" colspan="1">Paratype</td><td rowspan="1" colspan="1">PNG</td><td rowspan="1" colspan="1">Madang</td><td rowspan="1" colspan="1">Baitabag Vill.</td><td rowspan="1" colspan="1">04/09/95</td><td rowspan="1" colspan="1">BRC</td><td rowspan="1" colspan="1">USNM ENT 730507</td><td rowspan="1" colspan="1"><italic><tp:taxon-name>Ficus nodosa</tp:taxon-name></italic></td><td rowspan="1" colspan="1"/><td rowspan="1" colspan="1"/></tr><tr><td rowspan="1" colspan="1"><italic><tp:taxon-name>Niveas kone</tp:taxon-name></italic></td><td rowspan="1" colspan="1">Paratype</td><td rowspan="1" colspan="1">PNG</td><td rowspan="1" colspan="1">Madang</td><td rowspan="1" colspan="1">Baitabag Vill.</td><td rowspan="1" colspan="1">08/30/95</td><td rowspan="1" colspan="1">BRC</td><td rowspan="1" colspan="1">USNM ENT 730558</td><td rowspan="1" colspan="1"><italic><tp:taxon-name>Ficus nodosa</tp:taxon-name></italic></td><td rowspan="1" colspan="1"/><td rowspan="1" colspan="1"/></tr><tr><td rowspan="1" colspan="1"><italic><tp:taxon-name>Niveas kone</tp:taxon-name></italic></td><td rowspan="1" colspan="1">Paratype</td><td rowspan="1" colspan="1">PNG</td><td rowspan="1" colspan="1">Madang</td><td rowspan="1" colspan="1">Baitabag Vill.</td><td rowspan="1" colspan="1">08/30/95</td><td rowspan="1" colspan="1">BRC</td><td rowspan="1" colspan="1">USNM ENT 730572</td><td rowspan="1" colspan="1"><italic><tp:taxon-name>Ficus nodosa</tp:taxon-name></italic></td><td rowspan="1" colspan="1"/><td rowspan="1" colspan="1"><ext-link xmlns:xlink="http://www.w3.org/1999/xlink" ext-link-type="uri" xlink:href="http://www.ncbi.nlm.nih.gov/nuccore/HQ946542" xlink:type="simple">HQ946542</ext-link></td></tr><tr><td rowspan="1" colspan="1"><italic><tp:taxon-name>Niveas kone</tp:taxon-name></italic></td><td rowspan="1" colspan="1">Paratype</td><td rowspan="1" colspan="1">PNG</td><td rowspan="1" colspan="1">Madang</td><td rowspan="1" colspan="1">Baitabag Vill.</td><td rowspan="1" colspan="1">06/16/95</td><td rowspan="1" colspan="1">BRC</td><td rowspan="1" colspan="1">USNM ENT 730508</td><td rowspan="1" colspan="1"><italic><tp:taxon-name>Ficus variegata</tp:taxon-name></italic></td><td rowspan="1" colspan="1"/><td rowspan="1" colspan="1"/></tr><tr><td rowspan="1" colspan="1"><italic><tp:taxon-name>Niveas kone</tp:taxon-name></italic></td><td rowspan="1" colspan="1">Paratype</td><td rowspan="1" colspan="1">PNG</td><td rowspan="1" colspan="1">Madang</td><td rowspan="1" colspan="1">Baitabag Vill.</td><td rowspan="1" colspan="1">03/19/96</td><td rowspan="1" colspan="1">BRC</td><td rowspan="1" colspan="1">USNM ENT 730513</td><td rowspan="1" colspan="1"><italic><tp:taxon-name>Ficus variegata</tp:taxon-name></italic></td><td rowspan="1" colspan="1"/><td rowspan="1" colspan="1"><ext-link xmlns:xlink="http://www.w3.org/1999/xlink" ext-link-type="uri" xlink:href="http://www.ncbi.nlm.nih.gov/nuccore/HQ946551" xlink:type="simple">HQ946551</ext-link></td></tr><tr><td rowspan="1" colspan="1"><italic><tp:taxon-name>Niveas kone</tp:taxon-name></italic></td><td rowspan="1" colspan="1">Paratype</td><td rowspan="1" colspan="1">PNG</td><td rowspan="1" colspan="1">Madang</td><td rowspan="1" colspan="1">Baitabag Vill.</td><td rowspan="1" colspan="1">04/09/95</td><td rowspan="1" colspan="1">BRC</td><td rowspan="1" colspan="1">USNM ENT 730529</td><td rowspan="1" colspan="1"><italic><tp:taxon-name>Ficus variegata</tp:taxon-name></italic></td><td rowspan="1" colspan="1"/><td rowspan="1" colspan="1"><ext-link xmlns:xlink="http://www.w3.org/1999/xlink" ext-link-type="uri" xlink:href="http://www.ncbi.nlm.nih.gov/nuccore/KF714836" xlink:type="simple">KF714836</ext-link></td></tr><tr><td rowspan="1" colspan="1"><italic><tp:taxon-name>Niveas kone</tp:taxon-name></italic></td><td rowspan="1" colspan="1">Paratype</td><td rowspan="1" colspan="1">PNG</td><td rowspan="1" colspan="1">Madang</td><td rowspan="1" colspan="1">Baitabag Vill.</td><td rowspan="1" colspan="1">03/19/96</td><td rowspan="1" colspan="1">BRC</td><td rowspan="1" colspan="1">USNM ENT 730543</td><td rowspan="1" colspan="1"><italic><tp:taxon-name>Ficus variegata</tp:taxon-name></italic></td><td rowspan="1" colspan="1"/><td rowspan="1" colspan="1"/></tr><tr><td rowspan="1" colspan="1"><italic><tp:taxon-name>Niveas kone</tp:taxon-name></italic></td><td rowspan="1" colspan="1">Paratype</td><td rowspan="1" colspan="1">PNG</td><td rowspan="1" colspan="1">Madang</td><td rowspan="1" colspan="1">Baitabag Vill.</td><td rowspan="1" colspan="1">03/19/96</td><td rowspan="1" colspan="1">BRC</td><td rowspan="1" colspan="1">USNM ENT 730551</td><td rowspan="1" colspan="1"><italic><tp:taxon-name>Ficus variegata</tp:taxon-name></italic></td><td rowspan="1" colspan="1"/><td rowspan="1" colspan="1"/></tr><tr><td rowspan="1" colspan="1"><italic><tp:taxon-name>Niveas kone</tp:taxon-name></italic></td><td rowspan="1" colspan="1">Paratype</td><td rowspan="1" colspan="1">PNG</td><td rowspan="1" colspan="1">Madang</td><td rowspan="1" colspan="1">Kamba (Mis)</td><td rowspan="1" colspan="1">10/20/95</td><td rowspan="1" colspan="1">BRC</td><td rowspan="1" colspan="1">USNM ENT 730576</td><td rowspan="1" colspan="1"><italic><tp:taxon-name>Ficus variegata</tp:taxon-name></italic></td><td rowspan="1" colspan="1"/><td rowspan="1" colspan="1"><ext-link xmlns:xlink="http://www.w3.org/1999/xlink" ext-link-type="uri" xlink:href="http://www.ncbi.nlm.nih.gov/nuccore/HQ946555" xlink:type="simple">HQ946555</ext-link></td></tr><tr><td rowspan="1" colspan="1"><italic><tp:taxon-name>Niveas kone</tp:taxon-name></italic></td><td rowspan="1" colspan="1">Paratype</td><td rowspan="1" colspan="1">PNG</td><td rowspan="1" colspan="1">Madang</td><td rowspan="1" colspan="1">Malapau (Riwo)</td><td rowspan="1" colspan="1">03/20/95</td><td rowspan="1" colspan="1">BRC</td><td rowspan="1" colspan="1">USNM ENT 730498</td><td rowspan="1" colspan="1"><italic><tp:taxon-name>Ficus variegata</tp:taxon-name></italic></td><td rowspan="1" colspan="1"/><td rowspan="1" colspan="1"><ext-link xmlns:xlink="http://www.w3.org/1999/xlink" ext-link-type="uri" xlink:href="http://www.ncbi.nlm.nih.gov/nuccore/HQ946554" xlink:type="simple">HQ946554</ext-link></td></tr><tr><td rowspan="1" colspan="1"><italic><tp:taxon-name>Niveas kone</tp:taxon-name></italic></td><td rowspan="1" colspan="1">Paratype</td><td rowspan="1" colspan="1">PNG</td><td rowspan="1" colspan="1">Madang</td><td rowspan="1" colspan="1">Malapau (Riwo)</td><td rowspan="1" colspan="1">03/20/95</td><td rowspan="1" colspan="1">BRC</td><td rowspan="1" colspan="1">USNM ENT 730519</td><td rowspan="1" colspan="1"><italic><tp:taxon-name>Ficus variegata</tp:taxon-name></italic></td><td rowspan="1" colspan="1"/><td rowspan="1" colspan="1"><ext-link xmlns:xlink="http://www.w3.org/1999/xlink" ext-link-type="uri" xlink:href="http://www.ncbi.nlm.nih.gov/nuccore/HQ946553" xlink:type="simple">HQ946553</ext-link></td></tr><tr><td rowspan="1" colspan="1"><italic><tp:taxon-name>Niveas kone</tp:taxon-name></italic></td><td rowspan="1" colspan="1">Paratype</td><td rowspan="1" colspan="1">PNG</td><td rowspan="1" colspan="1">Madang</td><td rowspan="1" colspan="1">Malapau (Riwo)</td><td rowspan="1" colspan="1">03/20/95</td><td rowspan="1" colspan="1">BRC</td><td rowspan="1" colspan="1">USNM ENT 730535</td><td rowspan="1" colspan="1"><italic><tp:taxon-name>Ficus variegata</tp:taxon-name></italic></td><td rowspan="1" colspan="1"/><td rowspan="1" colspan="1"><ext-link xmlns:xlink="http://www.w3.org/1999/xlink" ext-link-type="uri" xlink:href="http://www.ncbi.nlm.nih.gov/nuccore/HQ946552" xlink:type="simple">HQ946552</ext-link></td></tr><tr><td rowspan="1" colspan="1"><italic><tp:taxon-name>Niveas kone</tp:taxon-name></italic></td><td rowspan="1" colspan="1">Paratype</td><td rowspan="1" colspan="1">PNG</td><td rowspan="1" colspan="1">Madang</td><td rowspan="1" colspan="1">Mililat (Riwo)</td><td rowspan="1" colspan="1">05/22/95</td><td rowspan="1" colspan="1">BRC</td><td rowspan="1" colspan="1">USNM ENT 730604</td><td rowspan="1" colspan="1"><italic><tp:taxon-name>Ficus nodosa</tp:taxon-name></italic></td><td rowspan="1" colspan="1"/><td rowspan="1" colspan="1"><ext-link xmlns:xlink="http://www.w3.org/1999/xlink" ext-link-type="uri" xlink:href="http://www.ncbi.nlm.nih.gov/nuccore/HQ946544" xlink:type="simple">HQ946544</ext-link></td></tr><tr><td rowspan="1" colspan="1"><italic><tp:taxon-name>Niveas kone</tp:taxon-name></italic></td><td rowspan="1" colspan="1">Paratype</td><td rowspan="1" colspan="1">PNG</td><td rowspan="1" colspan="1">Madang</td><td rowspan="1" colspan="1">Mis Vill.</td><td rowspan="1" colspan="1">03/20/96</td><td rowspan="1" colspan="1">BRC</td><td rowspan="1" colspan="1">USNM ENT 730528</td><td rowspan="1" colspan="1"><italic><tp:taxon-name>Ficus nodosa</tp:taxon-name></italic></td><td rowspan="1" colspan="1"/><td rowspan="1" colspan="1"><ext-link xmlns:xlink="http://www.w3.org/1999/xlink" ext-link-type="uri" xlink:href="http://www.ncbi.nlm.nih.gov/nuccore/HQ946543" xlink:type="simple">HQ946543</ext-link></td></tr><tr><td rowspan="1" colspan="1"><italic><tp:taxon-name>Niveas kone</tp:taxon-name></italic></td><td rowspan="1" colspan="1">Paratype</td><td rowspan="1" colspan="1">PNG</td><td rowspan="1" colspan="1">Madang</td><td rowspan="1" colspan="1">Ohu Vill.</td><td rowspan="1" colspan="1">04/09/95</td><td rowspan="1" colspan="1">BRC</td><td rowspan="1" colspan="1">USNM ENT 730560</td><td rowspan="1" colspan="1"><italic><tp:taxon-name>Ficus botryocarpa</tp:taxon-name></italic></td><td rowspan="1" colspan="1"/><td rowspan="1" colspan="1"><ext-link xmlns:xlink="http://www.w3.org/1999/xlink" ext-link-type="uri" xlink:href="http://www.ncbi.nlm.nih.gov/nuccore/HQ946538" xlink:type="simple">HQ946538</ext-link></td></tr><tr><td rowspan="1" colspan="1"><italic><tp:taxon-name>Niveas kone</tp:taxon-name></italic></td><td rowspan="1" colspan="1">Paratype</td><td rowspan="1" colspan="1">PNG</td><td rowspan="1" colspan="1">Madang</td><td rowspan="1" colspan="1">Ohu Vill.</td><td rowspan="1" colspan="1">05/09/95</td><td rowspan="1" colspan="1">BRC</td><td rowspan="1" colspan="1">USNM ENT 730602</td><td rowspan="1" colspan="1"><italic><tp:taxon-name>Ficus botryocarpa</tp:taxon-name></italic></td><td rowspan="1" colspan="1"/><td rowspan="1" colspan="1"><ext-link xmlns:xlink="http://www.w3.org/1999/xlink" ext-link-type="uri" xlink:href="http://www.ncbi.nlm.nih.gov/nuccore/HQ946539" xlink:type="simple">HQ946539</ext-link></td></tr><tr><td rowspan="1" colspan="1"><italic><tp:taxon-name>Niveas kone</tp:taxon-name></italic></td><td rowspan="1" colspan="1">Paratype</td><td rowspan="1" colspan="1">PNG</td><td rowspan="1" colspan="1">Madang</td><td rowspan="1" colspan="1">Ohu Vill.</td><td rowspan="1" colspan="1">12/01/96</td><td rowspan="1" colspan="1">BRC</td><td rowspan="1" colspan="1">USNM ENT 730542</td><td rowspan="1" colspan="1"><italic><tp:taxon-name>Ficus phaeosyce</tp:taxon-name></italic></td><td rowspan="1" colspan="1"/><td rowspan="1" colspan="1"><ext-link xmlns:xlink="http://www.w3.org/1999/xlink" ext-link-type="uri" xlink:href="http://www.ncbi.nlm.nih.gov/nuccore/KF714835" xlink:type="simple">KF714835</ext-link></td></tr><tr><td rowspan="1" colspan="1"><italic><tp:taxon-name>Niveas kone</tp:taxon-name></italic></td><td rowspan="1" colspan="1">Paratype</td><td rowspan="1" colspan="1">PNG</td><td rowspan="1" colspan="1">Madang</td><td rowspan="1" colspan="1">Ohu Vill.</td><td rowspan="1" colspan="1">12/02/94</td><td rowspan="1" colspan="1">BRC</td><td rowspan="1" colspan="1">USNM ENT 730502</td><td rowspan="1" colspan="1"><italic><tp:taxon-name>Ficus pungens</tp:taxon-name></italic></td><td rowspan="1" colspan="1"/><td rowspan="1" colspan="1"><ext-link xmlns:xlink="http://www.w3.org/1999/xlink" ext-link-type="uri" xlink:href="http://www.ncbi.nlm.nih.gov/nuccore/HQ946546" xlink:type="simple">HQ946546</ext-link></td></tr><tr><td rowspan="1" colspan="1"><italic><tp:taxon-name>Niveas kone</tp:taxon-name></italic></td><td rowspan="1" colspan="1">Paratype</td><td rowspan="1" colspan="1">PNG</td><td rowspan="1" colspan="1">Madang</td><td rowspan="1" colspan="1">Ohu Vill.</td><td rowspan="1" colspan="1">12/09/95</td><td rowspan="1" colspan="1">BRC</td><td rowspan="1" colspan="1">USNM ENT 730518</td><td rowspan="1" colspan="1"><italic><tp:taxon-name>Ficus variegata</tp:taxon-name></italic></td><td rowspan="1" colspan="1">female genitalia 92352</td><td rowspan="1" colspan="1"><ext-link xmlns:xlink="http://www.w3.org/1999/xlink" ext-link-type="uri" xlink:href="http://www.ncbi.nlm.nih.gov/nuccore/HQ946549" xlink:type="simple">HQ946549</ext-link></td></tr><tr><td rowspan="1" colspan="1"><italic><tp:taxon-name>Niveas kone</tp:taxon-name></italic></td><td rowspan="1" colspan="1">Paratype</td><td rowspan="1" colspan="1">PNG</td><td rowspan="1" colspan="1">Madang</td><td rowspan="1" colspan="1">Ohu Vill.</td><td rowspan="1" colspan="1">03/16/95</td><td rowspan="1" colspan="1">BRC</td><td rowspan="1" colspan="1">USNM ENT 730509</td><td rowspan="1" colspan="1"><italic><tp:taxon-name>Ficus variegata</tp:taxon-name></italic></td><td rowspan="1" colspan="1">male genitalia 92355</td><td rowspan="1" colspan="1"><ext-link xmlns:xlink="http://www.w3.org/1999/xlink" ext-link-type="uri" xlink:href="http://www.ncbi.nlm.nih.gov/nuccore/HQ946550" xlink:type="simple">HQ946550</ext-link></td></tr><tr><td rowspan="1" colspan="1"><italic><tp:taxon-name>Niveas kone</tp:taxon-name></italic></td><td rowspan="1" colspan="1">Paratype</td><td rowspan="1" colspan="1">PNG</td><td rowspan="1" colspan="1">Madang</td><td rowspan="1" colspan="1">Ohu Vill.</td><td rowspan="1" colspan="1">03/16/95</td><td rowspan="1" colspan="1">BRC</td><td rowspan="1" colspan="1">USNM ENT 730492</td><td rowspan="1" colspan="1"><italic><tp:taxon-name>Ficus variegata</tp:taxon-name></italic></td><td rowspan="1" colspan="1"/><td rowspan="1" colspan="1"/></tr><tr><td rowspan="1" colspan="1"><italic><tp:taxon-name>Niveas kone</tp:taxon-name></italic></td><td rowspan="1" colspan="1">Paratype</td><td rowspan="1" colspan="1">PNG</td><td rowspan="1" colspan="1">Madang</td><td rowspan="1" colspan="1">Ohu Vill.</td><td rowspan="1" colspan="1">03/25/96</td><td rowspan="1" colspan="1">BRC</td><td rowspan="1" colspan="1">USNM ENT 730493</td><td rowspan="1" colspan="1"><italic><tp:taxon-name>Ficus variegata</tp:taxon-name></italic></td><td rowspan="1" colspan="1"/><td rowspan="1" colspan="1"/></tr><tr><td rowspan="1" colspan="1"><italic><tp:taxon-name>Niveas kone</tp:taxon-name></italic></td><td rowspan="1" colspan="1">Paratype</td><td rowspan="1" colspan="1">PNG</td><td rowspan="1" colspan="1">Madang</td><td rowspan="1" colspan="1">Ohu Vill.</td><td rowspan="1" colspan="1">05/09/95</td><td rowspan="1" colspan="1">BRC</td><td rowspan="1" colspan="1">USNM ENT 730500</td><td rowspan="1" colspan="1"><italic><tp:taxon-name>Ficus variegata</tp:taxon-name></italic></td><td rowspan="1" colspan="1"/><td rowspan="1" colspan="1"/></tr><tr><td rowspan="1" colspan="1"><italic><tp:taxon-name>Niveas kone</tp:taxon-name></italic></td><td rowspan="1" colspan="1">Paratype</td><td rowspan="1" colspan="1">PNG</td><td rowspan="1" colspan="1">Madang</td><td rowspan="1" colspan="1">Ohu Vill.</td><td rowspan="1" colspan="1">03/22/95</td><td rowspan="1" colspan="1">BRC</td><td rowspan="1" colspan="1">USNM ENT 730504</td><td rowspan="1" colspan="1"><italic><tp:taxon-name>Ficus variegata</tp:taxon-name></italic></td><td rowspan="1" colspan="1"/><td rowspan="1" colspan="1"/></tr><tr><td rowspan="1" colspan="1"><italic><tp:taxon-name>Niveas kone</tp:taxon-name></italic></td><td rowspan="1" colspan="1">Paratype</td><td rowspan="1" colspan="1">PNG</td><td rowspan="1" colspan="1">Madang</td><td rowspan="1" colspan="1">Ohu Vill.</td><td rowspan="1" colspan="1">12/13/94</td><td rowspan="1" colspan="1">BRC</td><td rowspan="1" colspan="1">USNM ENT 730510</td><td rowspan="1" colspan="1"><italic><tp:taxon-name>Ficus variegata</tp:taxon-name></italic></td><td rowspan="1" colspan="1"/><td rowspan="1" colspan="1"/></tr><tr><td rowspan="1" colspan="1"><italic><tp:taxon-name>Niveas kone</tp:taxon-name></italic></td><td rowspan="1" colspan="1">Holotype</td><td rowspan="1" colspan="1">PNG</td><td rowspan="1" colspan="1">Madang</td><td rowspan="1" colspan="1">Ohu Vill.</td><td rowspan="1" colspan="1">03/13/95</td><td rowspan="1" colspan="1">BRC</td><td rowspan="1" colspan="1">USNM ENT 730516</td><td rowspan="1" colspan="1"><italic><tp:taxon-name>Ficus variegata</tp:taxon-name></italic></td><td rowspan="1" colspan="1"/><td rowspan="1" colspan="1"><ext-link xmlns:xlink="http://www.w3.org/1999/xlink" ext-link-type="uri" xlink:href="http://www.ncbi.nlm.nih.gov/nuccore/HQ946548" xlink:type="simple">HQ946548</ext-link></td></tr><tr><td rowspan="1" colspan="1"><italic><tp:taxon-name>Niveas kone</tp:taxon-name></italic></td><td rowspan="1" colspan="1">Paratype</td><td rowspan="1" colspan="1">PNG</td><td rowspan="1" colspan="1">Madang</td><td rowspan="1" colspan="1">Ohu Vill.</td><td rowspan="1" colspan="1">08/09/95</td><td rowspan="1" colspan="1">BRC</td><td rowspan="1" colspan="1">USNM ENT 730517</td><td rowspan="1" colspan="1"><italic><tp:taxon-name>Ficus variegata</tp:taxon-name></italic></td><td rowspan="1" colspan="1"/><td rowspan="1" colspan="1"/></tr><tr><td rowspan="1" colspan="1"><italic><tp:taxon-name>Niveas kone</tp:taxon-name></italic></td><td rowspan="1" colspan="1">Paratype</td><td rowspan="1" colspan="1">PNG</td><td rowspan="1" colspan="1">Madang</td><td rowspan="1" colspan="1">Ohu Vill.</td><td rowspan="1" colspan="1">03/16/95</td><td rowspan="1" colspan="1">BRC</td><td rowspan="1" colspan="1">USNM ENT 730520</td><td rowspan="1" colspan="1"><italic><tp:taxon-name>Ficus variegata</tp:taxon-name></italic></td><td rowspan="1" colspan="1"/><td rowspan="1" colspan="1"/></tr><tr><td rowspan="1" colspan="1"><italic><tp:taxon-name>Niveas kone</tp:taxon-name></italic></td><td rowspan="1" colspan="1">Paratype</td><td rowspan="1" colspan="1">PNG</td><td rowspan="1" colspan="1">Madang</td><td rowspan="1" colspan="1">Ohu Vill.</td><td rowspan="1" colspan="1">05/26/95</td><td rowspan="1" colspan="1">BRC</td><td rowspan="1" colspan="1">USNM ENT 730521</td><td rowspan="1" colspan="1"><italic><tp:taxon-name>Ficus variegata</tp:taxon-name></italic></td><td rowspan="1" colspan="1"/><td rowspan="1" colspan="1"/></tr><tr><td rowspan="1" colspan="1"><italic><tp:taxon-name>Niveas kone</tp:taxon-name></italic></td><td rowspan="1" colspan="1">Paratype</td><td rowspan="1" colspan="1">PNG</td><td rowspan="1" colspan="1">Madang</td><td rowspan="1" colspan="1">Ohu Vill.</td><td rowspan="1" colspan="1">05/09/95</td><td rowspan="1" colspan="1">BRC</td><td rowspan="1" colspan="1">USNM ENT 730522</td><td rowspan="1" colspan="1"><italic><tp:taxon-name>Ficus variegata</tp:taxon-name></italic></td><td rowspan="1" colspan="1"/><td rowspan="1" colspan="1"/></tr><tr><td rowspan="1" colspan="1"><italic><tp:taxon-name>Niveas kone</tp:taxon-name></italic></td><td rowspan="1" colspan="1">Paratype</td><td rowspan="1" colspan="1">PNG</td><td rowspan="1" colspan="1">Madang</td><td rowspan="1" colspan="1">Ohu Vill.</td><td rowspan="1" colspan="1">03/29/95</td><td rowspan="1" colspan="1">BRC</td><td rowspan="1" colspan="1">USNM ENT 730523</td><td rowspan="1" colspan="1"><italic><tp:taxon-name>Ficus variegata</tp:taxon-name></italic></td><td rowspan="1" colspan="1"/><td rowspan="1" colspan="1"/></tr><tr><td rowspan="1" colspan="1"><italic><tp:taxon-name>Niveas kone</tp:taxon-name></italic></td><td rowspan="1" colspan="1">Paratype</td><td rowspan="1" colspan="1">PNG</td><td rowspan="1" colspan="1">Madang</td><td rowspan="1" colspan="1">Ohu Vill.</td><td rowspan="1" colspan="1">06/16/95</td><td rowspan="1" colspan="1">BRC</td><td rowspan="1" colspan="1">USNM ENT 730524</td><td rowspan="1" colspan="1"><italic><tp:taxon-name>Ficus variegata</tp:taxon-name></italic></td><td rowspan="1" colspan="1"/><td rowspan="1" colspan="1"/></tr><tr><td rowspan="1" colspan="1"><italic><tp:taxon-name>Niveas kone</tp:taxon-name></italic></td><td rowspan="1" colspan="1">Paratype</td><td rowspan="1" colspan="1">PNG</td><td rowspan="1" colspan="1">Madang</td><td rowspan="1" colspan="1">Ohu Vill.</td><td rowspan="1" colspan="1">05/11/96</td><td rowspan="1" colspan="1">BRC</td><td rowspan="1" colspan="1">USNM ENT 730525</td><td rowspan="1" colspan="1"><italic><tp:taxon-name>Ficus variegata</tp:taxon-name></italic></td><td rowspan="1" colspan="1"/><td rowspan="1" colspan="1"/></tr><tr><td rowspan="1" colspan="1"><italic><tp:taxon-name>Niveas kone</tp:taxon-name></italic></td><td rowspan="1" colspan="1">Paratype</td><td rowspan="1" colspan="1">PNG</td><td rowspan="1" colspan="1">Madang</td><td rowspan="1" colspan="1">Ohu Vill.</td><td rowspan="1" colspan="1">06/27/95</td><td rowspan="1" colspan="1">BRC</td><td rowspan="1" colspan="1">USNM ENT 730526</td><td rowspan="1" colspan="1"><italic><tp:taxon-name>Ficus variegata</tp:taxon-name></italic></td><td rowspan="1" colspan="1"/><td rowspan="1" colspan="1"/></tr><tr><td rowspan="1" colspan="1"><italic><tp:taxon-name>Niveas kone</tp:taxon-name></italic></td><td rowspan="1" colspan="1">Paratype</td><td rowspan="1" colspan="1">PNG</td><td rowspan="1" colspan="1">Madang</td><td rowspan="1" colspan="1">Ohu Vill.</td><td rowspan="1" colspan="1">06/16/95</td><td rowspan="1" colspan="1">BRC</td><td rowspan="1" colspan="1">USNM ENT 730531</td><td rowspan="1" colspan="1"><italic><tp:taxon-name>Ficus variegata</tp:taxon-name></italic></td><td rowspan="1" colspan="1"/><td rowspan="1" colspan="1"/></tr><tr><td rowspan="1" colspan="1"><italic><tp:taxon-name>Niveas kone</tp:taxon-name></italic></td><td rowspan="1" colspan="1">Paratype</td><td rowspan="1" colspan="1">PNG</td><td rowspan="1" colspan="1">Madang</td><td rowspan="1" colspan="1">Ohu Vill.</td><td rowspan="1" colspan="1">12/13/94</td><td rowspan="1" colspan="1">BRC</td><td rowspan="1" colspan="1">USNM ENT 730533</td><td rowspan="1" colspan="1"><italic><tp:taxon-name>Ficus variegata</tp:taxon-name></italic></td><td rowspan="1" colspan="1"/><td rowspan="1" colspan="1"/></tr><tr><td rowspan="1" colspan="1"><italic><tp:taxon-name>Niveas kone</tp:taxon-name></italic></td><td rowspan="1" colspan="1">Paratype</td><td rowspan="1" colspan="1">PNG</td><td rowspan="1" colspan="1">Madang</td><td rowspan="1" colspan="1">Ohu Vill.</td><td rowspan="1" colspan="1">05/09/95</td><td rowspan="1" colspan="1">BRC</td><td rowspan="1" colspan="1">USNM ENT 730553</td><td rowspan="1" colspan="1"><italic><tp:taxon-name>Ficus variegata</tp:taxon-name></italic></td><td rowspan="1" colspan="1"/><td rowspan="1" colspan="1"/></tr><tr><td rowspan="1" colspan="1"><italic><tp:taxon-name>Niveas kone</tp:taxon-name></italic></td><td rowspan="1" colspan="1">Paratype</td><td rowspan="1" colspan="1">PNG</td><td rowspan="1" colspan="1">Madang</td><td rowspan="1" colspan="1">Ohu Vill.</td><td rowspan="1" colspan="1">12/09/95</td><td rowspan="1" colspan="1">BRC</td><td rowspan="1" colspan="1">USNM ENT 730564</td><td rowspan="1" colspan="1"><italic><tp:taxon-name>Ficus variegata</tp:taxon-name></italic></td><td rowspan="1" colspan="1"/><td rowspan="1" colspan="1"/></tr><tr><td rowspan="1" colspan="1"><italic><tp:taxon-name>Niveas kone</tp:taxon-name></italic></td><td rowspan="1" colspan="1">Paratype</td><td rowspan="1" colspan="1">PNG</td><td rowspan="1" colspan="1">Madang</td><td rowspan="1" colspan="1">Ohu Vill.</td><td rowspan="1" colspan="1">05/09/95</td><td rowspan="1" colspan="1">BRC</td><td rowspan="1" colspan="1">USNM ENT 730588</td><td rowspan="1" colspan="1"><italic><tp:taxon-name>Ficus variegata</tp:taxon-name></italic></td><td rowspan="1" colspan="1"/><td rowspan="1" colspan="1"/></tr><tr><td rowspan="1" colspan="1"><italic><tp:taxon-name>Niveas kone</tp:taxon-name></italic></td><td rowspan="1" colspan="1">Paratype</td><td rowspan="1" colspan="1">PNG</td><td rowspan="1" colspan="1">Madang</td><td rowspan="1" colspan="1">Ohu Vill.</td><td rowspan="1" colspan="1">05/09/95</td><td rowspan="1" colspan="1">BRC</td><td rowspan="1" colspan="1">USNM ENT 730595</td><td rowspan="1" colspan="1"><italic><tp:taxon-name>Ficus variegata</tp:taxon-name></italic></td><td rowspan="1" colspan="1"/><td rowspan="1" colspan="1"/></tr><tr><td rowspan="1" colspan="1"><italic><tp:taxon-name>Niveas kone</tp:taxon-name></italic></td><td rowspan="1" colspan="1">Paratype</td><td rowspan="1" colspan="1">PNG</td><td rowspan="1" colspan="1">Madang</td><td rowspan="1" colspan="1">Ohu Vill.</td><td rowspan="1" colspan="1">09/10/95</td><td rowspan="1" colspan="1">BRC</td><td rowspan="1" colspan="1">USNM ENT 730565</td><td rowspan="1" colspan="1"><italic><tp:taxon-name>Ficus wassa</tp:taxon-name></italic></td><td rowspan="1" colspan="1"/><td rowspan="1" colspan="1"><ext-link xmlns:xlink="http://www.w3.org/1999/xlink" ext-link-type="uri" xlink:href="http://www.ncbi.nlm.nih.gov/nuccore/HQ946545" xlink:type="simple">HQ946545</ext-link></td></tr><tr><td rowspan="1" colspan="1"><italic><tp:taxon-name>Niveas kone</tp:taxon-name></italic></td><td rowspan="1" colspan="1">Paratype</td><td rowspan="1" colspan="1">PNG</td><td rowspan="1" colspan="1">Madang</td><td rowspan="1" colspan="1">Pau Vill.</td><td rowspan="1" colspan="1">12/13/95</td><td rowspan="1" colspan="1">BRC</td><td rowspan="1" colspan="1">USNM ENT 730515</td><td rowspan="1" colspan="1"><italic><tp:taxon-name>Ficus variegata</tp:taxon-name></italic></td><td rowspan="1" colspan="1"/><td rowspan="1" colspan="1"><ext-link xmlns:xlink="http://www.w3.org/1999/xlink" ext-link-type="uri" xlink:href="http://www.ncbi.nlm.nih.gov/nuccore/KF714837" xlink:type="simple">KF714837</ext-link></td></tr><tr><td rowspan="1" colspan="1"><italic><tp:taxon-name>Niveas kone</tp:taxon-name></italic></td><td rowspan="1" colspan="1">Paratype</td><td rowspan="1" colspan="1">PNG</td><td rowspan="1" colspan="1">Madang</td><td rowspan="1" colspan="1">Pau Vill.</td><td rowspan="1" colspan="1">12/13/95</td><td rowspan="1" colspan="1">BRC</td><td rowspan="1" colspan="1">USNM ENT 730547</td><td rowspan="1" colspan="1"><italic><tp:taxon-name>Ficus variegata</tp:taxon-name></italic></td><td rowspan="1" colspan="1"/><td rowspan="1" colspan="1"><ext-link xmlns:xlink="http://www.w3.org/1999/xlink" ext-link-type="uri" xlink:href="http://www.ncbi.nlm.nih.gov/nuccore/KF714833" xlink:type="simple">KF714833</ext-link></td></tr><tr><td rowspan="1" colspan="1"><italic><tp:taxon-name>Niveas kone</tp:taxon-name></italic></td><td rowspan="1" colspan="1">Paratype</td><td rowspan="1" colspan="1">PNG</td><td rowspan="1" colspan="1">Madang</td><td rowspan="1" colspan="1">Reinduk</td><td rowspan="1" colspan="1">03/28/95</td><td rowspan="1" colspan="1">BRC</td><td rowspan="1" colspan="1">USNM ENT 730527</td><td rowspan="1" colspan="1"><italic><tp:taxon-name>Ficus variegata</tp:taxon-name></italic></td><td rowspan="1" colspan="1"/><td rowspan="1" colspan="1"><ext-link xmlns:xlink="http://www.w3.org/1999/xlink" ext-link-type="uri" xlink:href="http://www.ncbi.nlm.nih.gov/nuccore/KF714834" xlink:type="simple">KF714834</ext-link></td></tr><tr><td rowspan="1" colspan="1"><italic><tp:taxon-name>Niveas kone</tp:taxon-name></italic></td><td rowspan="1" colspan="1">Paratype</td><td rowspan="1" colspan="1">PNG</td><td rowspan="1" colspan="1">Madang</td><td rowspan="1" colspan="1">Tab Is</td><td rowspan="1" colspan="1">01/31/95</td><td rowspan="1" colspan="1">BRC</td><td rowspan="1" colspan="1">USNM ENT 730506</td><td rowspan="1" colspan="1"><italic><tp:taxon-name>Ficus nodosa</tp:taxon-name></italic></td><td rowspan="1" colspan="1"/><td rowspan="1" colspan="1"/></tr><tr><td rowspan="1" colspan="1"><italic><tp:taxon-name>Niveas kone</tp:taxon-name></italic></td><td rowspan="1" colspan="1">Paratype</td><td rowspan="1" colspan="1">PNG</td><td rowspan="1" colspan="1">Madang</td><td rowspan="1" colspan="1">Tab Is</td><td rowspan="1" colspan="1">01/31/95</td><td rowspan="1" colspan="1">BRC</td><td rowspan="1" colspan="1">USNM ENT 730514</td><td rowspan="1" colspan="1"><italic><tp:taxon-name>Ficus nodosa</tp:taxon-name></italic></td><td rowspan="1" colspan="1"/><td rowspan="1" colspan="1"><ext-link xmlns:xlink="http://www.w3.org/1999/xlink" ext-link-type="uri" xlink:href="http://www.ncbi.nlm.nih.gov/nuccore/KF714832" xlink:type="simple">KF714832</ext-link></td></tr><tr><td rowspan="1" colspan="1"><italic><tp:taxon-name>Niveas kone</tp:taxon-name></italic></td><td rowspan="1" colspan="1">Paratype</td><td rowspan="1" colspan="1">PNG</td><td rowspan="1" colspan="1">Madang</td><td rowspan="1" colspan="1">Tab Is</td><td rowspan="1" colspan="1">01/31/95</td><td rowspan="1" colspan="1">BRC</td><td rowspan="1" colspan="1">USNM ENT 730532</td><td rowspan="1" colspan="1"><italic><tp:taxon-name>Ficus nodosa</tp:taxon-name></italic></td><td rowspan="1" colspan="1"/><td rowspan="1" colspan="1"><ext-link xmlns:xlink="http://www.w3.org/1999/xlink" ext-link-type="uri" xlink:href="http://www.ncbi.nlm.nih.gov/nuccore/HQ946540" xlink:type="simple">HQ946540</ext-link></td></tr><tr><td rowspan="1" colspan="1"><italic><tp:taxon-name>Niveas kone</tp:taxon-name></italic></td><td rowspan="1" colspan="1">Paratype</td><td rowspan="1" colspan="1">PNG</td><td rowspan="1" colspan="1">Madang</td><td rowspan="1" colspan="1">Tab Is</td><td rowspan="1" colspan="1">01/31/95</td><td rowspan="1" colspan="1">BRC</td><td rowspan="1" colspan="1">USNM ENT 730538</td><td rowspan="1" colspan="1"><italic><tp:taxon-name>Ficus nodosa</tp:taxon-name></italic></td><td rowspan="1" colspan="1"/><td rowspan="1" colspan="1"><ext-link xmlns:xlink="http://www.w3.org/1999/xlink" ext-link-type="uri" xlink:href="http://www.ncbi.nlm.nih.gov/nuccore/HQ946541" xlink:type="simple">HQ946541</ext-link></td></tr><tr><td rowspan="1" colspan="1"><italic><tp:taxon-name>Niveas kone</tp:taxon-name></italic></td><td rowspan="1" colspan="1">Paratype</td><td rowspan="1" colspan="1">PNG</td><td rowspan="1" colspan="1">Madang</td><td rowspan="1" colspan="1">Wanang Vill.</td><td rowspan="1" colspan="1">07/31/07</td><td rowspan="1" colspan="1">BRC</td><td rowspan="1" colspan="1">USNM ENT 660733</td><td rowspan="1" colspan="1"><italic><tp:taxon-name>Ficus variegata</tp:taxon-name></italic></td><td rowspan="1" colspan="1"/><td rowspan="1" colspan="1"/></tr><tr><td rowspan="1" colspan="1"><italic><tp:taxon-name>Niveas kone</tp:taxon-name></italic></td><td rowspan="1" colspan="1">Paratype</td><td rowspan="1" colspan="1">PNG</td><td rowspan="1" colspan="1">Madang</td><td rowspan="1" colspan="1">Wanang Vill.</td><td rowspan="1" colspan="1">11/05/07</td><td rowspan="1" colspan="1">BRC</td><td rowspan="1" colspan="1">USNM ENT 660794</td><td rowspan="1" colspan="1"><italic><tp:taxon-name>Ficus variegata</tp:taxon-name></italic></td><td rowspan="1" colspan="1"/><td rowspan="1" colspan="1"/></tr><tr><td rowspan="1" colspan="1"><italic><tp:taxon-name>Niveas kone</tp:taxon-name></italic></td><td rowspan="1" colspan="1">Paratype</td><td rowspan="1" colspan="1">PNG</td><td rowspan="1" colspan="1">Madang</td><td rowspan="1" colspan="1">Wanang Vill.</td><td rowspan="1" colspan="1">02/21/06</td><td rowspan="1" colspan="1">BRC</td><td rowspan="1" colspan="1">USNM ENT 660722</td><td rowspan="1" colspan="1"><italic>unknown</italic></td><td rowspan="1" colspan="1"/><td rowspan="1" colspan="1"><ext-link xmlns:xlink="http://www.w3.org/1999/xlink" ext-link-type="uri" xlink:href="http://www.ncbi.nlm.nih.gov/nuccore/HQ946547" xlink:type="simple">HQ946547</ext-link></td></tr><tr><td rowspan="1" colspan="1"><italic><tp:taxon-name>Niveas kone</tp:taxon-name></italic></td><td rowspan="1" colspan="1">Paratype</td><td rowspan="1" colspan="1">Solomon Is.</td><td rowspan="1" colspan="1">Guadalcanal</td><td rowspan="1" colspan="1">Roroni, 35 km E of Honiara; 10 m</td><td rowspan="1" colspan="1">05/13/64</td><td rowspan="1" colspan="1">R. Straatman</td><td rowspan="1" colspan="1">unassigned</td><td rowspan="1" colspan="1"><italic>unknown</italic></td><td rowspan="1" colspan="1">wing 137601; female genitalia 137600</td><td rowspan="1" colspan="1"/></tr><tr><td rowspan="1" colspan="1"><italic><tp:taxon-name>Niveas kone</tp:taxon-name></italic></td><td rowspan="1" colspan="1">Paratype</td><td rowspan="1" colspan="1">Solomon Is.</td><td rowspan="1" colspan="1">Guadalcanal</td><td rowspan="1" colspan="1">Roroni, 35 km E of Honiara; 10 m</td><td rowspan="1" colspan="1">05/13/64</td><td rowspan="1" colspan="1">R. Straatman</td><td rowspan="1" colspan="1">unassigned</td><td rowspan="1" colspan="1"><italic>unknown</italic></td><td rowspan="1" colspan="1"/><td rowspan="1" colspan="1"/></tr><tr><td rowspan="1" colspan="1"><italic><tp:taxon-name>Niveas kone</tp:taxon-name></italic></td><td rowspan="1" colspan="1">Paratype</td><td rowspan="1" colspan="1">Solomon Is.</td><td rowspan="1" colspan="1">Guadalcanal</td><td rowspan="1" colspan="1">Nini Ck., 35 km SE of Honiara</td><td rowspan="1" colspan="1">08/05/64</td><td rowspan="1" colspan="1">R. Straatman</td><td rowspan="1" colspan="1">unassigned</td><td rowspan="1" colspan="1"><italic>unknown</italic></td><td rowspan="1" colspan="1"/><td rowspan="1" colspan="1"/></tr><tr><td rowspan="1" colspan="1"><italic><tp:taxon-name>Niveas agassizi</tp:taxon-name></italic></td><td rowspan="1" colspan="1">Paratype</td><td rowspan="1" colspan="1">Kenya</td><td rowspan="1" colspan="1">County of Kwale</td><td rowspan="1" colspan="1">Mwabungu</td><td rowspan="1" colspan="1">08/19/00</td><td rowspan="1" colspan="1">David Agassiz</td><td rowspan="1" colspan="1">USNM ENT 730794</td><td rowspan="1" colspan="1"><italic>unknown</italic></td><td rowspan="1" colspan="1"/><td rowspan="1" colspan="1"><ext-link xmlns:xlink="http://www.w3.org/1999/xlink" ext-link-type="uri" xlink:href="http://www.ncbi.nlm.nih.gov/nuccore/HQ946715" xlink:type="simple">HQ946715</ext-link></td></tr><tr><td rowspan="1" colspan="1"><italic><tp:taxon-name>Niveas agassizi</tp:taxon-name></italic></td><td rowspan="1" colspan="1">Holotype</td><td rowspan="1" colspan="1">Kenya</td><td rowspan="1" colspan="1">County of Kwale</td><td rowspan="1" colspan="1">Mwabungu</td><td rowspan="1" colspan="1">08/19/00</td><td rowspan="1" colspan="1">David Agassiz</td><td rowspan="1" colspan="1">USNM ENT 730793</td><td rowspan="1" colspan="1"><italic>unknown</italic></td><td rowspan="1" colspan="1"/><td rowspan="1" colspan="1"><ext-link xmlns:xlink="http://www.w3.org/1999/xlink" ext-link-type="uri" xlink:href="http://www.ncbi.nlm.nih.gov/nuccore/HQ946716" xlink:type="simple">HQ946716</ext-link></td></tr><tr><td rowspan="1" colspan="1"><italic><tp:taxon-name>Niveas agassizi</tp:taxon-name></italic></td><td rowspan="1" colspan="1">Paratype</td><td rowspan="1" colspan="1">Kenya</td><td rowspan="1" colspan="1">County of Kwale</td><td rowspan="1" colspan="1">Mwabungu</td><td rowspan="1" colspan="1">08/19/00</td><td rowspan="1" colspan="1">David Agassiz</td><td rowspan="1" colspan="1">unassigned</td><td rowspan="1" colspan="1"><italic>unknown</italic></td><td rowspan="1" colspan="1">female genitalia 137597</td><td rowspan="1" colspan="1"/></tr><tr><td rowspan="1" colspan="1"><italic><tp:taxon-name>Niveas agassizi</tp:taxon-name></italic></td><td rowspan="1" colspan="1">Paratype</td><td rowspan="1" colspan="1">Kenya</td><td rowspan="1" colspan="1">County of Kwale</td><td rowspan="1" colspan="1">Mwabungu</td><td rowspan="1" colspan="1">08/19/00</td><td rowspan="1" colspan="1">David Agassiz</td><td rowspan="1" colspan="1">unassigned</td><td rowspan="1" colspan="1"><italic>unknown</italic></td><td rowspan="1" colspan="1">female genitalia JR2013-02</td><td rowspan="1" colspan="1"/></tr><tr><td rowspan="1" colspan="1"><italic><tp:taxon-name>Niveas agassizi</tp:taxon-name></italic></td><td rowspan="1" colspan="1">Paratype</td><td rowspan="1" colspan="1">Kenya</td><td rowspan="1" colspan="1">County of Kwale</td><td rowspan="1" colspan="1">Mwabungu</td><td rowspan="1" colspan="1">08/19/00</td><td rowspan="1" colspan="1">David Agassiz</td><td rowspan="1" colspan="1">unassigned</td><td rowspan="1" colspan="1"><italic>unknown</italic></td><td rowspan="1" colspan="1">wing JR2013-03</td><td rowspan="1" colspan="1"/></tr><tr><td rowspan="1" colspan="1"><italic><tp:taxon-name>Niveas agassizi</tp:taxon-name></italic></td><td rowspan="1" colspan="1">Paratype</td><td rowspan="1" colspan="1">Kenya</td><td rowspan="1" colspan="1">County of Kwale</td><td rowspan="1" colspan="1">Mwabungu</td><td rowspan="1" colspan="1">08/20/00</td><td rowspan="1" colspan="1">David Agassiz</td><td rowspan="1" colspan="1">unassigned</td><td rowspan="1" colspan="1"><italic>unknown</italic></td><td rowspan="1" colspan="1">female genitalia JR2013-01</td><td rowspan="1" colspan="1"/></tr></tbody></table></table-wrap><fig id="F5" position="float" orientation="portrait"><label>Figure 12.</label><caption><p>A photograph of the <italic><tp:taxon-name>Niveas kone</tp:taxon-name></italic> larvae made in the field.</p></caption><graphic xmlns:xlink="http://www.w3.org/1999/xlink" xlink:href="ZooKeys-355-029-g005.jpg" position="float" orientation="portrait" xlink:type="simple"/></fig></tp:treatment-sec></tp:taxon-treatment>
